# Supplementary material for: Poly[tris{μ2-4-[4-(di­methyl­amino)­phenyl­diazenyl]benzene­sulfonato}tri­dioxane­tri­sodium(I)]
Source: Acta Crystallogr Sect E Struct Rep Online. 2008 Mar 29;64(Pt 4):m586–7. doi: 10.1107/S1600536808008015 (PMC2961004; doi:10.1107/S1600536808008015)
Supplement: Supplementary file 1 [file e-64-0m586-sup1.cif]

##############################################################################
###                                                                        ###
###        Electronic paper (Acta Crystallographica Section E)             ###
###                                                                        ###
##############################################################################
#                                                                            #
# This CIF contains the data in a paper accepted for publication in Acta     #
# Crystallographica Section E. It conforms to the requirements of Notes      #
# for Authors for Section E, and has been peer reviewed under the auspices   #
# of the IUCr Commission on Journals.                                        #
#                                                                            #
# Full details of the Crystallographic Information File format               #
# are given in the paper "The Crystallographic Information File (CIF):       #
# a New Standard Archive File for Crystallography" by S. R. Hall, F. H.      #
# Allen and I. D. Brown [Acta Cryst. (1991), A47, 655-685].                  #
#                                                                            #
# The current version of the core CIF dictionary is obtainable from          #
# ftp://ftp.iucr.org/pub/cif_core.dic. The current version number is 2.4.    #
#                                                                            #
# Software is freely available for graphical display of the structure(s) in  #
# this CIF.  For information consult the CIF home page http://www.iucr.org/  #
# cif/home.html                                                              #
#                                                                            #
# This file may be used for bona fide research purposes within the           #
# scientific community so long as proper attribution is given to the journal # 
# article from which it was obtained.                                        #
#                                                                            #
##############################################################################
                                             
data_global
_audit_creation_method     'by CrystalStructure 3.8'
_journal_date_recd_electronic     2008-03-04
_journal_date_accepted     2008-03-25
_journal_name_full     'Acta Crystallographica, Section E'
_journal_year     2008
_journal_volume     64
_journal_issue      4
_journal_page_first     m586
_journal_page_last     m587
_journal_paper_category     QM
_journal_coeditor_code     IS2280
_publ_contact_author_name     'Professor J. Mizuguchi'
_publ_contact_author_address
;
Department of Applied Physics
Graduate School of Engineering
Yokohama National University
Tokiwadai 79-5
Hodogaya-ku
Yokohama 240-8501
Japan
;
_publ_contact_author_email     mizu-j@ynu.ac.jp
_publ_contact_author_fax     '+81-45-339-3369'
_publ_contact_author_phone     '+81-45-339-3369'
_publ_section_title
;\
Poly[tris{\m~2~-4-[4-(dimethylamino)phenyldiazenyl]benzenesulfonato}tridioxane\
trisodium(I)]
;
loop_
    _publ_author_name
    _publ_author_footnote
    _publ_author_address
    'Sato, Kazuyuki' ?
;
    Department of Applied Physics
    Graduate School of Engineering
    Yokohama National University
    79-5 Tokiwadai, Hodogaya-ku
    240-8501 Yokohama, Japan
;
    'Shibata, Hiroki' ?
;
    Department of Applied Physics
    Graduate School of Engineering
    Yokohama National University
    79-5 Tokiwadai, Hodogaya-ku
    240-8501 Yokohama, Japan
;
    'Mizuguchi, Jin' ?
;
    Department of Applied Physics
    Graduate School of Engineering
    Yokohama National University
    79-5 Tokiwadai, Hodogaya-ku
    240-8501 Yokohama, Japan
;
data_I
_chemical_name_systematic
;
Poly[tris{\m~2~-4-[4-
(dimethylamino)phenyldiazenyl]benzenesulfonato}tridioxanetrisodium(I)]
;
_chemical_formula_moiety     'C54 H66 N9 Na3 O15 S3'
_chemical_formula_sum     'C54 H66 N9 Na3 O15 S3'
_chemical_formula_iupac     '[Na3 (C14 H14 N3 O3 S)3 (C4 H8 O2)3]'
_chemical_formula_weight     1246.34
_chemical_melting_point     ?
_symmetry_cell_setting     orthorhombic
_symmetry_space_group_name_H-M     'P 21 21 21'
_symmetry_space_group_name_Hall     'P 2ac 2ab'
loop_
    _symmetry_equiv_pos_site_id
    _symmetry_equiv_pos_as_xyz
    1 '+x,+y,+z'
    2 '1/2+x,1/2-y,-z'
    3 '-x,1/2+y,1/2-z'
    4 '1/2-x,-y,1/2+z'
_cell_length_a     8.4471(6)
_cell_length_b     15.5153(10)
_cell_length_c     44.488(3)
_cell_angle_alpha     90.0000
_cell_angle_beta     90.0000
_cell_angle_gamma     90.0000
_cell_volume     5830.6(7)
_cell_formula_units_Z     4
_cell_measurement_reflns_used     37788
_cell_measurement_theta_min     3.0
_cell_measurement_theta_max     69.5
_cell_measurement_temperature     93.0(10)
_exptl_crystal_description     needle
_exptl_crystal_colour     orange
_exptl_crystal_size_max     0.45
_exptl_crystal_size_mid     0.08
_exptl_crystal_size_min     0.07
_exptl_crystal_density_diffrn     1.420
_exptl_crystal_density_meas     ?
_exptl_crystal_density_method     'not measured'
_exptl_crystal_F_000     2616.00
_exptl_absorpt_coefficient_mu     2.013
_exptl_absorpt_correction_type     multi-scan
_exptl_absorpt_process_details     '(Higashi, 1995)'
_exptl_absorpt_correction_T_min     0.468
_exptl_absorpt_correction_T_max     0.869
_diffrn_radiation_type     'Cu K\a'
_diffrn_radiation_wavelength     1.54187
_diffrn_measurement_device_type     'Rigaku R-AXIS RAPID'
_diffrn_measurement_method     \w
_diffrn_detector_area_resol_mean     10.00
_diffrn_reflns_number     47815
_diffrn_reflns_av_R_equivalents     0.088
_diffrn_reflns_theta_max     68.24
_diffrn_reflns_theta_full     68.24
_diffrn_measured_fraction_theta_max     0.987
_diffrn_measured_fraction_theta_full     0.987
_diffrn_reflns_limit_h_min     -9
_diffrn_reflns_limit_h_max     9
_diffrn_reflns_limit_k_min     -18
_diffrn_reflns_limit_k_max     18
_diffrn_reflns_limit_l_min     -53
_diffrn_reflns_limit_l_max     52
_refine_special_details
;
Refinement of F^2^ against all reflections. The weighted R-factor wR and
goodness of fit S are based on F^2^, conventional R-factors R are based on F,
with F set to zero for negative F^2^. The threshold expression of F^2^ >
\s(F^2^) is used only for calculating R-factors(gt) etc. and is not relevant to
the choice of reflections for refinement. R-factors based on F^2^ are
statistically about twice as large as those based on F, and R-factors based on
all data will be even larger.
;
_reflns_number_total     10385
_reflns_number_gt     6459
_reflns_threshold_expression     F^2^>2\s(F^2^)
_refine_ls_structure_factor_coef     Fsqd
_refine_ls_R_factor_gt     0.0448
_refine_ls_wR_factor_ref     0.0853
_refine_ls_goodness_of_fit_ref     0.806
_refine_ls_number_reflns     10385
_refine_ls_number_parameters     764
_refine_ls_number_restraints     0
_refine_ls_hydrogen_treatment     constr
_refine_ls_weighting_scheme     calc
_refine_ls_weighting_details
                    'w = 1/[\s^2^(Fo^2^)+(0.0379P)^2^] where P=(Fo^2^+2Fc^2^)/3'
_refine_ls_shift/su_max     0.0010
_refine_diff_density_max     0.36
_refine_diff_density_min     -0.43
_refine_ls_extinction_method     none
_refine_ls_extinction_coef     ?
_refine_ls_abs_structure_details     'Flack (1983), 4457 Friedel pairs'
_refine_ls_abs_structure_Flack     0.006(14)
loop_
    _atom_type_symbol
    _atom_type_description
    _atom_type_scat_dispersion_real
    _atom_type_scat_dispersion_imag
    _atom_type_scat_source
    'C' 'C' 0.018 0.009
;
International Tables for Crystallography
(1992, Vol. C, Tables 4.2.6.8 and 6.1.1.4)
;
    'H' 'H' 0.000 0.000
;
International Tables for Crystallography
(1992, Vol. C, Table 6.1.1.4)
;
    'N' 'N' 0.031 0.018
;
International Tables for Crystallography
(1992, Vol. C, Tables 4.2.6.8 and 6.1.1.4)
;
    'O' 'O' 0.049 0.032
;
International Tables for Crystallography
(1992, Vol. C, Tables 4.2.6.8 and 6.1.1.4)
;
    'S' 'S' 0.333 0.557
;
International Tables for Crystallography
(1992, Vol. C, Tables 4.2.6.8 and 6.1.1.4)
;
    'Na' 'Na' 0.135 0.124
;
International Tables for Crystallography
(1992, Vol. C, Tables 4.2.6.8 and 6.1.1.4)
;
_computing_data_collection     'PROCESS-AUTO (Rigaku, 1998)'
_computing_cell_refinement     'PROCESS-AUTO (Rigaku, 1998)'
_computing_data_reduction
;
CrystalStructure (Rigaku/MSC & Rigaku, 2006)
;
_computing_structure_solution     'SIR2004 (Burla <i>et al.</i>,  2005)'
_computing_structure_refinement     'SHELXL97 (Sheldrick, 2008)'
_computing_molecular_graphics     'ORTEPIII (Burnett & Johnson, 1996)'
_computing_publication_material
                                  'CrystalStructure (Rigaku/MSC & Rigaku, 2006)'
loop_
    _atom_site_type_symbol
    _atom_site_label
    _atom_site_fract_x
    _atom_site_fract_y
    _atom_site_fract_z
    _atom_site_U_iso_or_equiv
    _atom_site_adp_type
    _atom_site_calc_flag
    _atom_site_refinement_flags
    _atom_site_occupancy
    _atom_site_disorder_assembly
    _atom_site_disorder_group
    S S1 -0.22723(12) 0.51838(6) 0.500329(18) 0.0235(2) Uani d . 1.00 . .
    S S2 0.24529(12) 0.33481(6) 0.444409(17) 0.0228(2) Uani d . 1.00 . .
    S S3 -0.23478(12) 0.15835(6) 0.469265(17) 0.0207(2) Uani d . 1.00 . .
    Na Na1 0.14117(17) 0.50896(9) 0.48393(3) 0.0364(4) Uani d . 1.00 . .
    Na Na2 -0.05298(15) 0.30286(8) 0.49922(3) 0.0222(3) Uani d . 1.00 . .
    Na Na3 0.06100(16) 0.11580(8) 0.52800(3) 0.0247(3) Uani d . 1.00 . .
    O O1 -0.1035(2) 0.57736(15) 0.49049(5) 0.0289(6) Uani d . 1.00 . .
    O O2 -0.1910(2) 0.42862(14) 0.49340(5) 0.0263(6) Uani d . 1.00 . .
    O O3 -0.3846(2) 0.54162(14) 0.48945(5) 0.0272(6) Uani d . 1.00 . .
    O O4 0.3013(2) 0.42185(14) 0.45153(5) 0.0288(6) Uani d . 1.00 . .
    O O5 0.0808(2) 0.32228(16) 0.45286(5) 0.0307(6) Uani d . 1.00 . .
    O O6 0.3528(3) 0.26919(14) 0.45582(4) 0.0284(6) Uani d . 1.00 . .
    O O7 -0.2901(2) 0.24718(13) 0.47370(4) 0.0219(6) Uani d . 1.00 . .
    O O8 -0.0744(2) 0.14658(14) 0.48053(4) 0.0212(5) Uani d . 1.00 . .
    O O9 -0.3498(2) 0.09663(14) 0.48117(4) 0.0229(6) Uani d . 1.00 . .
    O O10 0.2588(3) 0.61217(16) 0.51733(5) 0.0493(8) Uani d . 1.00 . .
    O O11 0.3014(3) 0.7091(2) 0.57093(7) 0.0600(9) Uani d . 1.00 . .
    O O12 0.1835(3) 0.60985(16) 0.44754(6) 0.0412(7) Uani d . 1.00 . .
    O O13 0.2640(3) 0.69209(16) 0.39299(5) 0.0384(7) Uani d . 1.00 . .
    O O14 0.1498(2) 0.07239(16) 0.57779(5) 0.0301(6) Uani d . 1.00 . .
    O O15 0.3011(3) 0.03688(16) 0.63339(5) 0.0354(7) Uani d . 1.00 . .
    N N1 -0.2081(3) 0.54629(18) 0.63447(6) 0.0288(8) Uani d . 1.00 . .
    N N2 -0.2712(3) 0.48628(18) 0.64929(6) 0.0284(7) Uani d . 1.00 . .
    N N3 -0.2357(4) 0.4979(2) 0.77516(6) 0.0410(9) Uani d . 1.00 . .
    N N4 0.2901(4) 0.2991(2) 0.30969(7) 0.0450(10) Uani d . 1.00 . .
    N N5 0.2201(4) 0.3531(2) 0.29585(8) 0.0466(10) Uani d . 1.00 . .
    N N6 0.2814(4) 0.3307(2) 0.16975(6) 0.0425(9) Uani d . 1.00 . .
    N N7 -0.2721(4) 0.12369(19) 0.33631(6) 0.0310(8) Uani d . 1.00 . .
    N N8 -0.1971(3) 0.18020(19) 0.32210(6) 0.0335(9) Uani d . 1.00 . .
    N N9 -0.2472(4) 0.1789(2) 0.19640(6) 0.0397(9) Uani d . 1.00 . .
    C C1 -0.2283(4) 0.5248(2) 0.54014(7) 0.0235(9) Uani d . 1.00 . .
    C C2 -0.1781(4) 0.5994(2) 0.55415(8) 0.0356(11) Uani d . 1.00 . .
    C C3 -0.1741(4) 0.6044(2) 0.58525(7) 0.0401(11) Uani d . 1.00 . .
    C C4 -0.2232(4) 0.5361(2) 0.60262(7) 0.0248(9) Uani d . 1.00 . .
    C C5 -0.2779(4) 0.4619(2) 0.58864(7) 0.0266(9) Uani d . 1.00 . .
    C C6 -0.2802(4) 0.4555(2) 0.55754(7) 0.0263(9) Uani d . 1.00 . .
    C C7 -0.2540(5) 0.4925(2) 0.68062(7) 0.0283(9) Uani d . 1.00 . .
    C C8 -0.1563(4) 0.5506(2) 0.69568(8) 0.0312(10) Uani d . 1.00 . .
    C C9 -0.1486(4) 0.5526(2) 0.72657(8) 0.0363(11) Uani d . 1.00 . .
    C C10 -0.2412(5) 0.4964(2) 0.74404(7) 0.0316(10) Uani d . 1.00 . .
    C C11 -0.3357(4) 0.4355(2) 0.72890(8) 0.0366(11) Uani d . 1.00 . .
    C C12 -0.3399(4) 0.4343(2) 0.69779(8) 0.0355(10) Uani d . 1.00 . .
    C C13 -0.1415(4) 0.5631(2) 0.79053(7) 0.0426(11) Uani d . 1.00 . .
    C C14 -0.3432(4) 0.4472(2) 0.79285(8) 0.0433(11) Uani d . 1.00 . .
    C C15 0.2514(4) 0.3268(2) 0.40466(7) 0.0228(8) Uani d . 1.00 . .
    C C16 0.3362(4) 0.2605(2) 0.39107(8) 0.0340(10) Uani d . 1.00 . .
    C C17 0.3430(4) 0.2538(2) 0.36013(8) 0.0376(11) Uani d . 1.00 . .
    C C18 0.2644(5) 0.3132(2) 0.34274(8) 0.0398(11) Uani d . 1.00 . .
    C C19 0.1751(4) 0.3783(2) 0.35570(8) 0.0387(11) Uani d . 1.00 . .
    C C20 0.1685(4) 0.3847(2) 0.38701(8) 0.0317(10) Uani d . 1.00 . .
    C C21 0.2468(6) 0.3415(2) 0.26331(8) 0.0429(12) Uani d . 1.00 . .
    C C22 0.3391(4) 0.2776(2) 0.24986(8) 0.0416(12) Uani d . 1.00 . .
    C C23 0.3525(5) 0.2738(2) 0.21889(8) 0.0404(11) Uani d . 1.00 . .
    C C24 0.2711(5) 0.3328(2) 0.20068(8) 0.0356(10) Uani d . 1.00 . .
    C C25 0.1777(4) 0.3962(2) 0.21499(8) 0.0402(12) Uani d . 1.00 . .
    C C26 0.1683(5) 0.3989(2) 0.24557(9) 0.0473(12) Uani d . 1.00 . .
    C C27 0.3730(5) 0.2643(2) 0.15458(8) 0.0536(13) Uani d . 1.00 . .
    C C28 0.2072(6) 0.3977(2) 0.15193(8) 0.0797(18) Uani d . 1.00 . .
    C C29 -0.2317(4) 0.14013(19) 0.42995(7) 0.0183(8) Uani d . 1.00 . .
    C C30 -0.3588(4) 0.0990(2) 0.41650(7) 0.0233(9) Uani d . 1.00 . .
    C C31 -0.3643(4) 0.0927(2) 0.38564(7) 0.0282(9) Uani d . 1.00 . .
    C C32 -0.2470(4) 0.1300(2) 0.36811(7) 0.0237(9) Uani d . 1.00 . .
    C C33 -0.1157(4) 0.1677(2) 0.38175(7) 0.0276(9) Uani d . 1.00 . .
    C C34 -0.1070(4) 0.1729(2) 0.41273(7) 0.0227(9) Uani d . 1.00 . .
    C C35 -0.2204(4) 0.1761(2) 0.29030(7) 0.0283(10) Uani d . 1.00 . .
    C C36 -0.3160(4) 0.1176(2) 0.27532(8) 0.0379(11) Uani d . 1.00 . .
    C C37 -0.3253(4) 0.1181(2) 0.24433(8) 0.0389(11) Uani d . 1.00 . .
    C C38 -0.2368(5) 0.1778(2) 0.22709(8) 0.0332(10) Uani d . 1.00 . .
    C C39 -0.1413(4) 0.2362(2) 0.24270(8) 0.0339(11) Uani d . 1.00 . .
    C C40 -0.1333(4) 0.2352(2) 0.27349(8) 0.0348(10) Uani d . 1.00 . .
    C C41 -0.3149(5) 0.1046(2) 0.18092(7) 0.0518(14) Uani d . 1.00 . .
    C C42 -0.1464(4) 0.2364(2) 0.17905(7) 0.0426(11) Uani d . 1.00 . .
    C C43 0.2370(6) 0.7041(2) 0.51826(10) 0.0663(15) Uani d . 1.00 . .
    C C44 0.1934(5) 0.7348(2) 0.54849(13) 0.0758(17) Uani d . 1.00 . .
    C C45 0.3257(5) 0.6181(2) 0.57015(9) 0.0543(14) Uani d . 1.00 . .
    C C46 0.3743(4) 0.5895(2) 0.53932(8) 0.0389(11) Uani d . 1.00 . .
    C C47 0.3421(5) 0.6270(3) 0.44005(10) 0.0586(14) Uani d . 1.00 . .
    C C48 0.3665(4) 0.6332(3) 0.40808(9) 0.0591(14) Uani d . 1.00 . .
    C C49 0.1042(5) 0.6743(3) 0.40154(9) 0.0645(15) Uani d . 1.00 . .
    C C50 0.0770(5) 0.6692(2) 0.43346(9) 0.0561(13) Uani d . 1.00 . .
    C C51 0.2248(4) 0.1395(2) 0.59486(7) 0.0299(9) Uani d . 1.00 . .
    C C52 0.2227(4) 0.1169(2) 0.62798(7) 0.0374(10) Uani d . 1.00 . .
    C C53 0.2281(4) -0.0283(2) 0.61608(7) 0.0345(10) Uani d . 1.00 . .
    C C54 0.2307(4) -0.0064(2) 0.58293(7) 0.0316(10) Uani d . 1.00 . .
    H H2 -0.1460 0.6475 0.5424 0.043 Uiso c R 1.00 . .
    H H3 -0.1371 0.6555 0.5947 0.048 Uiso c R 1.00 . .
    H H5 -0.3142 0.4149 0.6005 0.032 Uiso c R 1.00 . .
    H H6 -0.3168 0.4043 0.5481 0.032 Uiso c R 1.00 . .
    H H8 -0.0936 0.5898 0.6844 0.037 Uiso c R 1.00 . .
    H H9 -0.0798 0.5924 0.7362 0.044 Uiso c R 1.00 . .
    H H11 -0.3967 0.3952 0.7400 0.044 Uiso c R 1.00 . .
    H H12 -0.4035 0.3925 0.6879 0.043 Uiso c R 1.00 . .
    H H13a -0.1810 0.6205 0.7853 0.051 Uiso c R 1.00 . .
    H H13b -0.0306 0.5578 0.7843 0.051 Uiso c R 1.00 . .
    H H13c -0.1496 0.5546 0.8123 0.051 Uiso c R 1.00 . .
    H H14a -0.3174 0.3860 0.7906 0.052 Uiso c R 1.00 . .
    H H14b -0.4519 0.4574 0.7860 0.052 Uiso c R 1.00 . .
    H H14c -0.3338 0.4636 0.8141 0.052 Uiso c R 1.00 . .
    H H16 0.3900 0.2195 0.4032 0.041 Uiso c R 1.00 . .
    H H17 0.4015 0.2086 0.3510 0.045 Uiso c R 1.00 . .
    H H19 0.1191 0.4181 0.3434 0.046 Uiso c R 1.00 . .
    H H20 0.1071 0.4287 0.3962 0.038 Uiso c R 1.00 . .
    H H22 0.3928 0.2366 0.2620 0.050 Uiso c R 1.00 . .
    H H23 0.4173 0.2309 0.2099 0.048 Uiso c R 1.00 . .
    H H25 0.1213 0.4370 0.2033 0.048 Uiso c R 1.00 . .
    H H26 0.1049 0.4421 0.2548 0.057 Uiso c R 1.00 . .
    H H27a 0.4857 0.2726 0.1588 0.064 Uiso c R 1.00 . .
    H H27b 0.3551 0.2680 0.1329 0.064 Uiso c R 1.00 . .
    H H27c 0.3397 0.2074 0.1618 0.064 Uiso c R 1.00 . .
    H H28a 0.2426 0.3930 0.1310 0.096 Uiso c R 1.00 . .
    H H28b 0.2370 0.4543 0.1599 0.096 Uiso c R 1.00 . .
    H H28c 0.0920 0.3912 0.1528 0.096 Uiso c R 1.00 . .
    H H30 -0.4413 0.0753 0.4284 0.028 Uiso c R 1.00 . .
    H H31 -0.4490 0.0626 0.3763 0.034 Uiso c R 1.00 . .
    H H33 -0.0320 0.1899 0.3698 0.033 Uiso c R 1.00 . .
    H H34 -0.0177 0.1984 0.4222 0.027 Uiso c R 1.00 . .
    H H36 -0.3757 0.0768 0.2865 0.045 Uiso c R 1.00 . .
    H H37 -0.3920 0.0777 0.2344 0.047 Uiso c R 1.00 . .
    H H39 -0.0810 0.2773 0.2318 0.041 Uiso c R 1.00 . .
    H H40 -0.0672 0.2754 0.2835 0.042 Uiso c R 1.00 . .
    H H41a -0.2576 0.0524 0.1868 0.062 Uiso c R 1.00 . .
    H H41b -0.3059 0.1128 0.1592 0.062 Uiso c R 1.00 . .
    H H41c -0.4268 0.0988 0.1864 0.062 Uiso c R 1.00 . .
    H H42a -0.1809 0.2365 0.1580 0.051 Uiso c R 1.00 . .
    H H42b -0.0365 0.2166 0.1802 0.051 Uiso c R 1.00 . .
    H H42c -0.1540 0.2949 0.1872 0.051 Uiso c R 1.00 . .
    H H43a 0.1528 0.7205 0.5039 0.080 Uiso c R 1.00 . .
    H H43b 0.3361 0.7328 0.5119 0.080 Uiso c R 1.00 . .
    H H44a 0.1873 0.7985 0.5482 0.091 Uiso c R 1.00 . .
    H H44b 0.0871 0.7124 0.5536 0.091 Uiso c R 1.00 . .
    H H45a 0.2267 0.5883 0.5760 0.065 Uiso c R 1.00 . .
    H H45b 0.4089 0.6021 0.5848 0.065 Uiso c R 1.00 . .
    H H46a 0.4767 0.6166 0.5341 0.047 Uiso c R 1.00 . .
    H H46b 0.3893 0.5262 0.5393 0.047 Uiso c R 1.00 . .
    H H47a 0.4100 0.5806 0.4482 0.070 Uiso c R 1.00 . .
    H H47b 0.3749 0.6818 0.4496 0.070 Uiso c R 1.00 . .
    H H48a 0.4774 0.6508 0.4044 0.071 Uiso c R 1.00 . .
    H H48b 0.3519 0.5753 0.3992 0.071 Uiso c R 1.00 . .
    H H49a 0.0718 0.6190 0.3923 0.077 Uiso c R 1.00 . .
    H H49b 0.0352 0.7199 0.3931 0.077 Uiso c R 1.00 . .
    H H50a 0.0909 0.7270 0.4425 0.067 Uiso c R 1.00 . .
    H H50b -0.0334 0.6506 0.4372 0.067 Uiso c R 1.00 . .
    H H51a 0.1684 0.1947 0.5916 0.036 Uiso c R 1.00 . .
    H H51b 0.3356 0.1468 0.5880 0.036 Uiso c R 1.00 . .
    H H52a 0.2757 0.1631 0.6395 0.045 Uiso c R 1.00 . .
    H H52b 0.1117 0.1129 0.6350 0.045 Uiso c R 1.00 . .
    H H53a 0.1171 -0.0356 0.6228 0.041 Uiso c R 1.00 . .
    H H53b 0.2840 -0.0836 0.6194 0.041 Uiso c R 1.00 . .
    H H54a 0.3417 -0.0013 0.5760 0.038 Uiso c R 1.00 . .
    H H54b 0.1793 -0.0532 0.5714 0.038 Uiso c R 1.00 . .
loop_
    _atom_site_aniso_label
    _atom_site_aniso_U_11
    _atom_site_aniso_U_22
    _atom_site_aniso_U_33
    _atom_site_aniso_U_12
    _atom_site_aniso_U_13
    _atom_site_aniso_U_23
    S1 0.0279(6) 0.0264(5) 0.0162(4) 0.0019(5) -0.0006(4) 0.0012(3)
    S2 0.0255(6) 0.0286(5) 0.0142(4) -0.0006(5) 0.0006(4) 0.0010(3)
    S3 0.0248(6) 0.0238(5) 0.0136(4) 0.0007(5) 0.0003(4) -0.0008(3)
    Na1 0.0469(10) 0.0338(8) 0.0285(7) 0.0075(8) 0.0062(7) 0.0099(6)
    Na2 0.0234(8) 0.0246(7) 0.0187(6) -0.0009(6) 0.0017(6) 0.0002(6)
    Na3 0.0260(9) 0.0277(8) 0.0206(7) 0.0023(7) 0.0003(6) 0.0011(6)
    O1 0.0337(16) 0.0338(15) 0.0193(13) -0.0084(13) 0.0039(12) 0.0015(11)
    O2 0.0323(16) 0.0229(13) 0.0239(13) 0.0056(12) -0.0026(11) -0.0033(10)
    O3 0.0312(16) 0.0347(15) 0.0157(12) 0.0060(13) -0.0040(11) -0.0007(11)
    O4 0.0364(18) 0.0254(14) 0.0244(13) -0.0094(13) 0.0024(12) -0.0009(10)
    O5 0.0219(15) 0.0525(17) 0.0177(13) -0.0041(14) 0.0037(11) -0.0025(12)
    O6 0.0396(18) 0.0292(14) 0.0165(13) 0.0084(14) -0.0028(12) 0.0020(10)
    O7 0.0292(16) 0.0179(12) 0.0186(12) 0.0030(12) -0.0033(11) -0.0025(9)
    O8 0.0185(14) 0.0325(15) 0.0126(12) 0.0041(12) -0.0056(10) 0.0034(10)
    O9 0.0253(15) 0.0228(14) 0.0205(13) -0.0031(12) 0.0044(11) 0.0021(10)
    O10 0.065(2) 0.0376(17) 0.0452(17) 0.0097(18) -0.0302(17) -0.0086(13)
    O11 0.057(2) 0.058(2) 0.065(2) -0.0100(19) 0.0032(19) -0.0125(17)
    O12 0.0334(19) 0.0430(18) 0.0471(17) 0.0066(15) 0.0023(14) 0.0237(14)
    O13 0.0374(19) 0.0487(17) 0.0292(13) 0.0134(17) 0.0061(15) 0.0104(12)
    O14 0.0334(17) 0.0327(15) 0.0244(14) 0.0021(14) -0.0016(12) 0.0030(12)
    O15 0.046(2) 0.0380(16) 0.0221(13) -0.0015(14) -0.0059(13) 0.0031(12)
    N1 0.034(2) 0.0276(19) 0.0251(17) 0.0020(16) -0.0024(15) -0.0023(14)
    N2 0.027(2) 0.0351(19) 0.0231(16) 0.0001(18) 0.0032(15) 0.0032(14)
    N3 0.044(2) 0.057(2) 0.0221(17) -0.008(2) 0.0027(19) -0.0071(16)
    N4 0.040(2) 0.043(2) 0.053(2) -0.009(2) -0.014(2) 0.0018(17)
    N5 0.042(2) 0.039(2) 0.059(2) -0.009(2) -0.016(2) 0.0077(18)
    N6 0.071(2) 0.042(2) 0.0152(16) 0.001(2) 0.0008(18) 0.0008(15)
    N7 0.035(2) 0.035(2) 0.0238(17) 0.0062(18) 0.0048(17) 0.0006(14)
    N8 0.039(2) 0.035(2) 0.0261(18) 0.0051(18) 0.0060(16) -0.0020(15)
    N9 0.057(2) 0.048(2) 0.0141(15) -0.015(2) -0.0007(19) -0.0021(14)
    C1 0.026(2) 0.021(2) 0.0233(19) 0.003(2) -0.0032(18) -0.0017(15)
    C2 0.059(3) 0.024(2) 0.024(2) -0.015(2) -0.003(2) 0.0063(17)
    C3 0.066(3) 0.032(2) 0.022(2) -0.011(2) -0.003(2) -0.0080(17)
    C4 0.027(2) 0.030(2) 0.0169(19) 0.002(2) -0.0005(18) -0.0023(15)
    C5 0.029(2) 0.031(2) 0.0201(18) -0.004(2) 0.0019(18) 0.0031(15)
    C6 0.029(2) 0.028(2) 0.0224(19) -0.0053(19) 0.0001(18) -0.0075(16)
    C7 0.033(2) 0.034(2) 0.0183(18) -0.007(2) 0.002(2) -0.0071(16)
    C8 0.037(2) 0.031(2) 0.025(2) -0.004(2) -0.0013(19) 0.0040(17)
    C9 0.045(3) 0.036(2) 0.028(2) -0.009(2) -0.002(2) -0.0088(18)
    C10 0.033(2) 0.040(2) 0.022(2) 0.006(2) -0.004(2) -0.0013(17)
    C11 0.038(2) 0.048(2) 0.023(2) -0.006(2) 0.004(2) 0.0031(19)
    C12 0.039(2) 0.046(2) 0.021(2) -0.005(2) -0.0018(19) -0.0050(19)
    C13 0.053(3) 0.052(2) 0.022(2) -0.003(2) -0.002(2) -0.004(2)
    C14 0.053(3) 0.054(2) 0.023(2) 0.004(2) -0.004(2) 0.004(2)
    C15 0.025(2) 0.027(2) 0.0160(17) -0.007(2) 0.0012(18) -0.0028(15)
    C16 0.038(2) 0.042(2) 0.022(2) -0.013(2) -0.0032(19) -0.0002(19)
    C17 0.041(2) 0.046(2) 0.026(2)  0.000(2) 0.006(2) -0.005(2)
    C18 0.039(3) 0.058(3) 0.022(2) -0.025(2) 0.008(2) -0.009(2)
    C19 0.035(2) 0.052(2) 0.029(2) -0.011(2) -0.014(2) 0.017(2)
    C20 0.026(2) 0.041(2) 0.028(2) -0.001(2) -0.0018(18) 0.0055(19)
    C21 0.054(3) 0.052(3) 0.023(2) -0.023(3) 0.010(2) -0.007(2)
    C22 0.052(3) 0.049(2) 0.023(2) -0.020(2) -0.011(2) 0.014(2)
    C23 0.051(3) 0.043(2) 0.027(2) -0.008(2) 0.003(2) -0.0016(19)
    C24 0.049(3) 0.036(2) 0.0219(19) -0.012(2) -0.003(2) 0.0025(18)
    C25 0.061(3) 0.035(2) 0.025(2) -0.005(2) 0.001(2) 0.0016(18)
    C26 0.066(3) 0.044(2) 0.032(2) -0.009(2) 0.003(2) -0.009(2)
    C27 0.071(3) 0.058(3) 0.031(2) -0.014(2) 0.006(2) -0.013(2)
    C28 0.163(5) 0.053(3) 0.022(2) 0.017(3) 0.004(3) 0.004(2)
    C29 0.024(2) 0.0144(18) 0.0169(17) 0.0065(19) -0.0037(18) 0.0019(13)
    C30 0.026(2) 0.026(2) 0.0177(19) 0.0006(19) 0.0035(17) -0.0031(16)
    C31 0.025(2) 0.031(2) 0.028(2) -0.004(2) -0.0062(18) -0.0024(18)
    C32 0.029(2) 0.026(2) 0.0162(18) 0.005(2) -0.0052(19) -0.0006(15)
    C33 0.025(2) 0.036(2) 0.022(2) 0.003(2) 0.0105(17) 0.0057(17)
    C34 0.028(2) 0.025(2) 0.0153(18) 0.0039(19) -0.0012(16) -0.0027(16)
    C35 0.033(2) 0.040(2) 0.0120(18) 0.005(2) 0.0011(18) -0.0019(17)
    C36 0.052(3) 0.038(2) 0.024(2) 0.003(2) 0.003(2) 0.0045(19)
    C37 0.056(3) 0.039(2) 0.022(2) -0.001(2) -0.003(2) -0.0018(19)
    C38 0.041(2) 0.040(2) 0.0192(19) 0.007(2) -0.001(2) -0.0003(17)
    C39 0.041(3) 0.045(2) 0.016(2) 0.003(2) 0.0072(19) 0.0069(18)
    C40 0.035(2) 0.043(2) 0.027(2) 0.000(2) -0.005(2) -0.0036(19)
    C41 0.084(4) 0.057(3) 0.014(2) -0.002(2) -0.002(2)  0.000(2)
    C42 0.052(3) 0.057(2) 0.019(2) 0.002(2)  0.000(2) 0.001(2)
    C43 0.078(4) 0.028(2) 0.092(3) 0.000(3) -0.037(3) -0.009(2)
    C44 0.039(3) 0.049(3) 0.140(5) 0.001(2) -0.012(3) -0.056(3)
    C45 0.066(3) 0.047(3) 0.050(2) -0.018(2) 0.019(2) -0.014(2)
    C46 0.041(3) 0.033(2) 0.043(2) 0.002(2) -0.008(2) -0.004(2)
    C47 0.032(3) 0.079(3) 0.065(3) 0.001(2) 0.001(2) 0.039(2)
    C48 0.038(3) 0.096(4) 0.043(2) 0.022(3) 0.011(2) 0.003(2)
    C49 0.044(3) 0.117(4) 0.033(2) 0.046(3) 0.005(2) 0.010(2)
    C50 0.052(3) 0.061(3) 0.055(3) 0.009(2) -0.002(2) 0.025(2)
    C51 0.036(2) 0.027(2) 0.0266(19) -0.004(2) 0.0048(19) 0.0032(15)
    C52 0.051(3) 0.038(2) 0.0231(19) -0.005(2) -0.004(2) 0.0004(17)
    C53 0.048(3) 0.027(2) 0.029(2) 0.004(2) 0.003(2) 0.0061(17)
    C54 0.042(2) 0.031(2) 0.0223(19) -0.005(2) -0.001(2) -0.0013(16)
_geom_special_details
;
All e.s.d.'s (except the e.s.d. in the dihedral angle between two l.s. planes)
are estimated using the full covariance matrix. The cell e.s.d.'s are taken
into account individually in the estimation of e.s.d.'s in distances, angles
and torsion angles; correlations between e.s.d.'s in cell parameters are only
used when they are defined by crystal symmetry. An approximate (isotropic)
treatment of cell e.s.d.'s is used for estimating e.s.d.'s involving l.s.
planes.
;
loop_
    _geom_bond_atom_site_label_1
    _geom_bond_atom_site_label_2
    _geom_bond_site_symmetry_1
    _geom_bond_site_symmetry_2
    _geom_bond_distance
    _geom_bond_publ_flag
    S1 O1 . . 1.457(2) ?
    S1 O2 . . 1.459(2) ?
    S1 O3 . . 1.460(2) ?
    S1 C1 . . 1.774(3) ?
    S2 O4 . . 1.465(2) ?
    S2 O5 . . 1.452(2) ?
    S2 O6 . . 1.456(2) ?
    S2 C15 . . 1.773(3) ?
    S3 O7 . . 1.469(2) ?
    S3 O8 . . 1.456(2) ?
    S3 O9 . . 1.464(2) ?
    S3 C29 . . 1.772(3) ?
    Na1 O1 . . 2.341(2) yes
    Na1 O4 . . 2.394(2) yes
    Na1 O9 . 2_556 2.258(2) yes
    Na1 O10 . . 2.400(2) yes
    Na1 O12 . . 2.280(2) yes
    Na2 O2 . . 2.288(2) yes
    Na2 O5 . . 2.371(2) yes
    Na2 O6 . 2_456 2.426(2) yes
    Na2 O7 . . 2.459(2) yes
    Na2 O7 . 2_556 2.643(2) yes
    Na2 O8 . . 2.570(2) yes
    Na2 O9 . 2_556 2.477(2) yes
    Na3 O2 . 2_556 2.402(2) yes
    Na3 O3 . 2_556 2.604(2) yes
    Na3 O4 . 2_456 2.446(2) yes
    Na3 O6 . 2_456 2.607(2) yes
    Na3 O7 . 2_556 2.471(2) yes
    Na3 O8 . . 2.449(2) yes
    Na3 O14 . . 2.434(2) yes
    O10 C43 . . 1.439(4) ?
    O10 C46 . . 1.425(4) ?
    O11 C44 . . 1.410(6) ?
    O11 C45 . . 1.427(5) ?
    O12 C47 . . 1.406(5) ?
    O12 C50 . . 1.432(5) ?
    O13 C48 . . 1.426(5) ?
    O13 C49 . . 1.430(5) ?
    O14 C51 . . 1.437(4) ?
    O14 C54 . . 1.420(4) ?
    O15 C52 . . 1.428(4) ?
    O15 C53 . . 1.413(4) ?
    N1 N2 . . 1.259(4) n
    N1 C4 . . 1.431(4) ?
    N2 C7 . . 1.405(4) ?
    N3 C10 . . 1.385(4) ?
    N3 C13 . . 1.457(4) ?
    N3 C14 . . 1.436(4) ?
    N4 N5 . . 1.196(4) n
    N4 C18 . . 1.502(4) ?
    N5 C21 . . 1.476(5) ?
    N6 C24 . . 1.379(4) ?
    N6 C27 . . 1.455(5) ?
    N6 C28 . . 1.450(5) ?
    N7 N8 . . 1.253(4) n
    N7 C32 . . 1.434(4) ?
    N8 C35 . . 1.430(4) ?
    N9 C38 . . 1.368(4) ?
    N9 C41 . . 1.460(4) ?
    N9 C42 . . 1.455(4) ?
    C1 C2 . . 1.382(4) ?
    C1 C6 . . 1.395(4) ?
    C2 C3 . . 1.386(4) ?
    C2 H2 . . 0.950 ?
    C3 C4 . . 1.376(4) ?
    C3 H3 . . 0.950 ?
    C4 C5 . . 1.388(4) ?
    C5 C6 . . 1.387(4) ?
    C5 H5 . . 0.950 ?
    C6 H6 . . 0.950 ?
    C7 C8 . . 1.395(5) ?
    C7 C12 . . 1.387(5) ?
    C8 C9 . . 1.376(5) ?
    C8 H8 . . 0.950 ?
    C9 C10 . . 1.406(5) ?
    C9 H9 . . 0.950 ?
    C10 C11 . . 1.408(5) ?
    C11 C12 . . 1.385(5) ?
    C11 H11 . . 0.950 ?
    C12 H12 . . 0.950 ?
    C13 H13a . . 0.980 ?
    C13 H13b . . 0.980 ?
    C13 H13c . . 0.980 ?
    C14 H14a . . 0.980 ?
    C14 H14b . . 0.980 ?
    C14 H14c . . 0.980 ?
    C15 C16 . . 1.391(5) ?
    C15 C20 . . 1.383(5) ?
    C16 C17 . . 1.382(5) ?
    C16 H16 . . 0.950 ?
    C17 C18 . . 1.374(5) ?
    C17 H17 . . 0.950 ?
    C18 C19 . . 1.386(5) ?
    C19 C20 . . 1.398(5) ?
    C19 H19 . . 0.950 ?
    C20 H20 . . 0.950 ?
    C21 C22 . . 1.396(5) ?
    C21 C26 . . 1.362(5) ?
    C22 C23 . . 1.384(5) ?
    C22 H22 . . 0.950 ?
    C23 C24 . . 1.403(5) ?
    C23 H23 . . 0.950 ?
    C24 C25 . . 1.411(5) ?
    C25 C26 . . 1.363(5) ?
    C25 H25 . . 0.950 ?
    C26 H26 . . 0.950 ?
    C27 H27a . . 0.980 ?
    C27 H27b . . 0.980 ?
    C27 H27c . . 0.980 ?
    C28 H28a . . 0.980 ?
    C28 H28b . . 0.980 ?
    C28 H28c . . 0.980 ?
    C29 C30 . . 1.385(5) ?
    C29 C34 . . 1.398(4) ?
    C30 C31 . . 1.377(4) ?
    C30 H30 . . 0.950 ?
    C31 C32 . . 1.387(5) ?
    C31 H31 . . 0.950 ?
    C32 C33 . . 1.393(5) ?
    C33 C34 . . 1.383(4) ?
    C33 H33 . . 0.950 ?
    C34 H34 . . 0.950 ?
    C35 C36 . . 1.385(5) ?
    C35 C40 . . 1.393(5) ?
    C36 C37 . . 1.381(5) ?
    C36 H36 . . 0.950 ?
    C37 C38 . . 1.416(5) ?
    C37 H37 . . 0.950 ?
    C38 C39 . . 1.398(5) ?
    C39 C40 . . 1.372(5) ?
    C39 H39 . . 0.950 ?
    C40 H40 . . 0.950 ?
    C41 H41a . . 0.980 ?
    C41 H41b . . 0.980 ?
    C41 H41c . . 0.980 ?
    C42 H42a . . 0.980 ?
    C42 H42b . . 0.980 ?
    C42 H42c . . 0.980 ?
    C43 C44 . . 1.473(7) ?
    C43 H43a . . 0.990 ?
    C43 H43b . . 0.990 ?
    C44 H44a . . 0.990 ?
    C44 H44b . . 0.990 ?
    C45 C46 . . 1.499(5) ?
    C45 H45a . . 0.990 ?
    C45 H45b . . 0.990 ?
    C46 H46a . . 0.990 ?
    C46 H46b . . 0.990 ?
    C47 C48 . . 1.440(5) ?
    C47 H47a . . 0.990 ?
    C47 H47b . . 0.990 ?
    C48 H48a . . 0.990 ?
    C48 H48b . . 0.990 ?
    C49 C50 . . 1.441(5) ?
    C49 H49a . . 0.990 ?
    C49 H49b . . 0.990 ?
    C50 H50a . . 0.990 ?
    C50 H50b . . 0.990 ?
    C51 C52 . . 1.515(4) ?
    C51 H51a . . 0.990 ?
    C51 H51b . . 0.990 ?
    C52 H52a . . 0.990 ?
    C52 H52b . . 0.990 ?
    C53 C54 . . 1.514(4) ?
    C53 H53a . . 0.990 ?
    C53 H53b . . 0.990 ?
    C54 H54a . . 0.990 ?
    C54 H54b . . 0.990 ?
loop_
    _geom_contact_atom_site_label_1
    _geom_contact_atom_site_label_2
    _geom_contact_distance
    _geom_contact_site_symmetry_1
    _geom_contact_site_symmetry_2
    _geom_contact_publ_flag
    O3 H46a 2.581 . 1_455 ?
    O3 H47a 2.596 . 1_455 ?
    O11 H49b 2.769 . 2_566 ?
    O11 H50a 2.705 . 2_566 ?
    O11 H50b 2.612 . 2_566 ?
    O13 H3 2.567 . 2_566 ?
    O13 H41b 2.649 . 3_555 ?
    O13 H42a 2.473 . 3_555 ?
    O15 H13c 2.748 . 3_546 ?
    O15 H14c 2.615 . 3_546 ?
    N7 H28b 2.650 . 3_545 ?
    C40 H13a 2.784 . 4_464 ?
    C45 H28a 2.774 . 4_565 ?
    H2 H47b 2.678 . 2_466 ?
    H3 O13 2.567 . 2_466 ?
    H8 H27a 2.584 . 4_565 ?
    H8 H42c 2.786 . 4_465 ?
    H13a C40 2.784 . 4_465 ?
    H13a H40 2.671 . 4_465 ?
    H13c O15 2.748 . 3_556 ?
    H13c H52b 2.533 . 3_556 ?
    H14b H26 2.456 . 4_465 ?
    H14c O15 2.615 . 3_556 ?
    H19 H41a 2.742 . 3_555 ?
    H23 H41c 2.651 . 1_655 ?
    H26 H14b 2.456 . 4_464 ?
    H27a H8 2.584 . 4_564 ?
    H28a C45 2.774 . 4_564 ?
    H28a H45a 2.479 . 4_564 ?
    H28a H45b 2.424 . 4_564 ?
    H28b N7 2.650 . 3_555 ?
    H40 H13a 2.671 . 4_464 ?
    H41a H19 2.742 . 3_545 ?
    H41b O13 2.649 . 3_545 ?
    H41b H48b 2.687 . 3_545 ?
    H41c H23 2.651 . 1_455 ?
    H42a O13 2.473 . 3_545 ?
    H42a H49b 2.600 . 3_545 ?
    H42c H8 2.786 . 4_464 ?
    H44a H47b 2.658 . 2_466 ?
    H44a H50b 2.572 . 2_566 ?
    H44a H54b 2.522 . 1_565 ?
    H44b H47b 2.434 . 2_466 ?
    H45a H28a 2.479 . 4_565 ?
    H45b H28a 2.424 . 4_565 ?
    H46a O3 2.581 . 1_655 ?
    H47a O3 2.596 . 1_655 ?
    H47b H2 2.678 . 2_566 ?
    H47b H44a 2.658 . 2_566 ?
    H47b H44b 2.434 . 2_566 ?
    H48b H41b 2.687 . 3_555 ?
    H49b O11 2.769 . 2_466 ?
    H49b H42a 2.600 . 3_555 ?
    H50a O11 2.705 . 2_466 ?
    H50b O11 2.612 . 2_466 ?
    H50b H44a 2.572 . 2_466 ?
    H52b H13c 2.533 . 3_546 ?
    H54b H44a 2.522 . 1_545 ?
loop_
    _geom_angle_atom_site_label_1
    _geom_angle_atom_site_label_2
    _geom_angle_atom_site_label_3
    _geom_angle_site_symmetry_1
    _geom_angle_site_symmetry_2
    _geom_angle_site_symmetry_3
    _geom_angle
    _geom_angle_publ_flag
    O1 S1 O2 . . . 112.68(14) ?
    O1 S1 O3 . . . 113.50(13) ?
    O1 S1 C1 . . . 105.59(15) ?
    O2 S1 O3 . . . 110.90(13) ?
    O2 S1 C1 . . . 105.39(14) ?
    O3 S1 C1 . . . 108.21(15) ?
    O4 S2 O5 . . . 112.08(14) ?
    O4 S2 O6 . . . 111.58(13) ?
    O4 S2 C15 . . . 105.72(15) ?
    O5 S2 O6 . . . 114.39(14) ?
    O5 S2 C15 . . . 106.05(16) ?
    O6 S2 C15 . . . 106.29(14) ?
    O7 S3 O8 . . . 111.56(13) ?
    O7 S3 O9 . . . 110.74(13) ?
    O7 S3 C29 . . . 106.68(13) ?
    O8 S3 O9 . . . 114.29(12) ?
    O8 S3 C29 . . . 107.83(15) ?
    O9 S3 C29 . . . 105.22(14) ?
    O1 Na1 O4 . . . 146.03(9) ?
    O1 Na1 O9 . . 2_556 105.83(9) ?
    O1 Na1 O10 . . . 89.19(10) ?
    O1 Na1 O12 . . . 85.18(9) ?
    O4 Na1 O9 . . 2_556 89.17(8) ?
    O4 Na1 O10 . . . 121.03(10) ?
    O4 Na1 O12 . . . 82.61(9) ?
    O9 Na1 O10 2_556 . . 92.55(9) ?
    O9 Na1 O12 2_556 . . 168.76(11) ?
    O10 Na1 O12 . . . 85.21(9) ?
    O2 Na2 O5 . . . 92.07(9) ?
    O2 Na2 O6 . . 2_456 108.62(9) ?
    O2 Na2 O7 . . . 80.35(8) ?
    O2 Na2 O7 . . 2_556 136.91(8) ?
    O2 Na2 O8 . . . 137.09(9) ?
    O2 Na2 O9 . . 2_556 81.71(8) ?
    O5 Na2 O6 . . 2_456 158.78(9) ?
    O5 Na2 O7 . . . 91.80(8) ?
    O5 Na2 O7 . . 2_556 91.91(8) ?
    O5 Na2 O8 . . . 82.64(8) ?
    O5 Na2 O9 . . 2_556 84.04(8) ?
    O6 Na2 O7 2_456 . . 87.23(8) ?
    O6 Na2 O7 2_456 . 2_556 76.37(8) ?
    O6 Na2 O8 2_456 . . 78.98(7) ?
    O6 Na2 O9 2_456 . 2_556 103.11(8) ?
    O7 Na2 O7 . . 2_556 142.34(8) ?
    O7 Na2 O8 . . . 57.44(7) ?
    O7 Na2 O9 . . 2_556 161.42(8) ?
    O7 Na2 O8 2_556 . . 85.95(7) ?
    O7 Na2 O9 2_556 . 2_556 56.11(7) ?
    O8 Na2 O9 . . 2_556 139.17(8) ?
    O2 Na3 O3 2_556 . 2_556 57.24(7) ?
    O2 Na3 O4 2_556 . 2_456 149.46(9) ?
    O2 Na3 O6 2_556 . 2_456 153.40(9) ?
    O2 Na3 O7 2_556 . 2_556 77.92(8) ?
    O2 Na3 O8 2_556 . . 96.97(8) ?
    O2 Na3 O14 2_556 . . 90.72(8) ?
    O3 Na3 O4 2_556 . 2_456 92.59(8) ?
    O3 Na3 O6 2_556 . 2_456 147.51(9) ?
    O3 Na3 O7 2_556 . 2_556 135.08(8) ?
    O3 Na3 O8 2_556 . . 90.47(8) ?
    O3 Na3 O14 2_556 . . 87.56(8) ?
    O4 Na3 O6 2_456 . 2_456 57.02(7) ?
    O4 Na3 O7 2_456 . 2_556 132.32(8) ?
    O4 Na3 O8 2_456 . . 87.07(8) ?
    O4 Na3 O14 2_456 . . 82.62(8) ?
    O6 Na3 O7 2_456 . 2_556 76.29(8) ?
    O6 Na3 O8 2_456 . . 77.86(7) ?
    O6 Na3 O14 2_456 . . 98.40(8) ?
    O7 Na3 O8 2_556 . . 92.49(7) ?
    O7 Na3 O14 2_556 . . 96.26(8) ?
    O8 Na3 O14 . . . 169.39(9) ?
    S1 O1 Na1 . . . 112.71(13) ?
    S1 O2 Na2 . . . 153.80(14) ?
    S1 O2 Na3 . . 2_456 100.05(11) ?
    Na2 O2 Na3 . . 2_456 104.16(9) ?
    S1 O3 Na3 . . 2_456 91.59(10) ?
    S2 O4 Na1 . . . 117.91(12) ?
    S2 O4 Na3 . . 2_556 98.61(11) ?
    Na1 O4 Na3 . . 2_556 114.66(9) ?
    S2 O5 Na2 . . . 134.29(14) ?
    S2 O6 Na2 . . 2_556 144.54(12) ?
    S2 O6 Na3 . . 2_556 92.21(11) ?
    Na2 O6 Na3 2_556 . 2_556 82.33(7) ?
    S3 O7 Na2 . . . 97.62(11) ?
    S3 O7 Na2 . . 2_456 93.03(10) ?
    S3 O7 Na3 . . 2_456 164.82(13) ?
    Na2 O7 Na2 . . 2_456 125.25(8) ?
    Na2 O7 Na3 . . 2_456 97.27(8) ?
    Na2 O7 Na3 2_456 . 2_456 80.73(7) ?
    S3 O8 Na2 . . . 93.35(11) ?
    S3 O8 Na3 . . . 139.09(12) ?
    Na2 O8 Na3 . . . 82.65(7) ?
    S3 O9 Na1 . . 2_456 138.22(14) ?
    S3 O9 Na2 . . 2_456 100.11(11) ?
    Na1 O9 Na2 2_456 . 2_456 101.03(8) ?
    Na1 O10 C43 . . . 128.8(2) ?
    Na1 O10 C46 . . . 122.9(2) ?
    C43 O10 C46 . . . 108.2(2) ?
    C44 O11 C45 . . . 110.8(3) ?
    Na1 O12 C47 . . . 116.6(2) ?
    Na1 O12 C50 . . . 130.8(2) ?
    C47 O12 C50 . . . 111.9(3) ?
    C48 O13 C49 . . . 108.9(2) ?
    Na3 O14 C51 . . . 114.61(18) ?
    Na3 O14 C54 . . . 122.24(18) ?
    C51 O14 C54 . . . 109.1(2) ?
    C52 O15 C53 . . . 109.2(2) ?
    N2 N1 C4 . . . 113.5(2) n
    N1 N2 C7 . . . 115.2(2) n
    C10 N3 C13 . . . 119.9(3) ?
    C10 N3 C14 . . . 121.2(3) ?
    C13 N3 C14 . . . 117.9(2) ?
    N5 N4 C18 . . . 109.3(3) n
    N4 N5 C21 . . . 110.1(3) n
    C24 N6 C27 . . . 120.9(3) ?
    C24 N6 C28 . . . 120.1(3) ?
    C27 N6 C28 . . . 119.0(2) ?
    N8 N7 C32 . . . 112.0(2) n
    N7 N8 C35 . . . 113.5(2) n
    C38 N9 C41 . . . 119.0(3) ?
    C38 N9 C42 . . . 120.0(3) ?
    C41 N9 C42 . . . 117.6(2) ?
    S1 C1 C2 . . . 119.7(2) ?
    S1 C1 C6 . . . 120.9(2) ?
    C2 C1 C6 . . . 119.4(2) ?
    C1 C2 C3 . . . 120.3(3) ?
    C1 C2 H2 . . . 119.8 ?
    C3 C2 H2 . . . 119.9 ?
    C2 C3 C4 . . . 120.7(3) ?
    C2 C3 H3 . . . 119.7 ?
    C4 C3 H3 . . . 119.6 ?
    N1 C4 C3 . . . 116.4(2) ?
    N1 C4 C5 . . . 124.4(2) ?
    C3 C4 C5 . . . 119.2(2) ?
    C4 C5 C6 . . . 120.7(3) ?
    C4 C5 H5 . . . 119.7 ?
    C6 C5 H5 . . . 119.7 ?
    C1 C6 C5 . . . 119.7(3) ?
    C1 C6 H6 . . . 120.2 ?
    C5 C6 H6 . . . 120.2 ?
    N2 C7 C8 . . . 125.6(3) ?
    N2 C7 C12 . . . 116.6(3) ?
    C8 C7 C12 . . . 117.8(3) ?
    C7 C8 C9 . . . 121.5(3) ?
    C7 C8 H8 . . . 119.3 ?
    C9 C8 H8 . . . 119.3 ?
    C8 C9 C10 . . . 120.8(3) ?
    C8 C9 H9 . . . 119.6 ?
    C10 C9 H9 . . . 119.6 ?
    N3 C10 C9 . . . 121.6(3) ?
    N3 C10 C11 . . . 120.5(3) ?
    C9 C10 C11 . . . 117.8(3) ?
    C10 C11 C12 . . . 120.1(3) ?
    C10 C11 H11 . . . 119.9 ?
    C12 C11 H11 . . . 119.9 ?
    C7 C12 C11 . . . 121.9(3) ?
    C7 C12 H12 . . . 119.1 ?
    C11 C12 H12 . . . 119.1 ?
    N3 C13 H13a . . . 109.5 ?
    N3 C13 H13b . . . 109.5 ?
    N3 C13 H13c . . . 109.5 ?
    H13a C13 H13b . . . 109.5 ?
    H13a C13 H13c . . . 109.5 ?
    H13b C13 H13c . . . 109.5 ?
    N3 C14 H14a . . . 109.5 ?
    N3 C14 H14b . . . 109.5 ?
    N3 C14 H14c . . . 109.5 ?
    H14a C14 H14b . . . 109.5 ?
    H14a C14 H14c . . . 109.5 ?
    H14b C14 H14c . . . 109.5 ?
    S2 C15 C16 . . . 120.0(2) ?
    S2 C15 C20 . . . 120.4(2) ?
    C16 C15 C20 . . . 119.6(3) ?
    C15 C16 C17 . . . 120.7(3) ?
    C15 C16 H16 . . . 119.7 ?
    C17 C16 H16 . . . 119.7 ?
    C16 C17 C18 . . . 119.4(3) ?
    C16 C17 H17 . . . 120.3 ?
    C18 C17 H17 . . . 120.3 ?
    N4 C18 C17 . . . 112.6(3) ?
    N4 C18 C19 . . . 126.3(3) ?
    C17 C18 C19 . . . 121.1(3) ?
    C18 C19 C20 . . . 119.2(3) ?
    C18 C19 H19 . . . 120.4 ?
    C20 C19 H19 . . . 120.4 ?
    C15 C20 C19 . . . 120.0(3) ?
    C15 C20 H20 . . . 120.0 ?
    C19 C20 H20 . . . 120.0 ?
    N5 C21 C22 . . . 126.3(3) ?
    N5 C21 C26 . . . 114.5(3) ?
    C22 C21 C26 . . . 119.2(3) ?
    C21 C22 C23 . . . 120.2(3) ?
    C21 C22 H22 . . . 119.9 ?
    C23 C22 H22 . . . 119.9 ?
    C22 C23 C24 . . . 120.5(3) ?
    C22 C23 H23 . . . 119.8 ?
    C24 C23 H23 . . . 119.8 ?
    N6 C24 C23 . . . 122.0(3) ?
    N6 C24 C25 . . . 120.1(3) ?
    C23 C24 C25 . . . 117.9(3) ?
    C24 C25 C26 . . . 120.3(3) ?
    C24 C25 H25 . . . 119.9 ?
    C26 C25 H25 . . . 119.8 ?
    C21 C26 C25 . . . 122.0(3) ?
    C21 C26 H26 . . . 119.0 ?
    C25 C26 H26 . . . 119.0 ?
    N6 C27 H27a . . . 109.5 ?
    N6 C27 H27b . . . 109.5 ?
    N6 C27 H27c . . . 109.5 ?
    H27a C27 H27b . . . 109.5 ?
    H27a C27 H27c . . . 109.5 ?
    H27b C27 H27c . . . 109.5 ?
    N6 C28 H28a . . . 109.5 ?
    N6 C28 H28b . . . 109.5 ?
    N6 C28 H28c . . . 109.5 ?
    H28a C28 H28b . . . 109.5 ?
    H28a C28 H28c . . . 109.5 ?
    H28b C28 H28c . . . 109.5 ?
    S3 C29 C30 . . . 119.3(2) ?
    S3 C29 C34 . . . 119.6(2) ?
    C30 C29 C34 . . . 121.0(2) ?
    C29 C30 C31 . . . 119.3(3) ?
    C29 C30 H30 . . . 120.3 ?
    C31 C30 H30 . . . 120.4 ?
    C30 C31 C32 . . . 120.5(3) ?
    C30 C31 H31 . . . 119.8 ?
    C32 C31 H31 . . . 119.8 ?
    N7 C32 C31 . . . 114.9(3) ?
    N7 C32 C33 . . . 125.2(3) ?
    C31 C32 C33 . . . 119.9(2) ?
    C32 C33 C34 . . . 120.1(3) ?
    C32 C33 H33 . . . 120.0 ?
    C34 C33 H33 . . . 120.0 ?
    C29 C34 C33 . . . 119.0(3) ?
    C29 C34 H34 . . . 120.5 ?
    C33 C34 H34 . . . 120.5 ?
    N8 C35 C36 . . . 125.9(3) ?
    N8 C35 C40 . . . 115.4(3) ?
    C36 C35 C40 . . . 118.7(3) ?
    C35 C36 C37 . . . 120.7(3) ?
    C35 C36 H36 . . . 119.7 ?
    C37 C36 H36 . . . 119.6 ?
    C36 C37 C38 . . . 120.9(3) ?
    C36 C37 H37 . . . 119.6 ?
    C38 C37 H37 . . . 119.5 ?
    N9 C38 C37 . . . 121.0(3) ?
    N9 C38 C39 . . . 121.6(3) ?
    C37 C38 C39 . . . 117.4(3) ?
    C38 C39 C40 . . . 121.1(3) ?
    C38 C39 H39 . . . 119.5 ?
    C40 C39 H39 . . . 119.4 ?
    C35 C40 C39 . . . 121.2(3) ?
    C35 C40 H40 . . . 119.4 ?
    C39 C40 H40 . . . 119.4 ?
    N9 C41 H41a . . . 109.5 ?
    N9 C41 H41b . . . 109.5 ?
    N9 C41 H41c . . . 109.5 ?
    H41a C41 H41b . . . 109.5 ?
    H41a C41 H41c . . . 109.5 ?
    H41b C41 H41c . . . 109.5 ?
    N9 C42 H42a . . . 109.5 ?
    N9 C42 H42b . . . 109.5 ?
    N9 C42 H42c . . . 109.5 ?
    H42a C42 H42b . . . 109.5 ?
    H42a C42 H42c . . . 109.5 ?
    H42b C42 H42c . . . 109.5 ?
    O10 C43 C44 . . . 112.2(3) ?
    O10 C43 H43a . . . 109.2 ?
    O10 C43 H43b . . . 109.2 ?
    C44 C43 H43a . . . 109.2 ?
    C44 C43 H43b . . . 109.2 ?
    H43a C43 H43b . . . 107.9 ?
    O11 C44 C43 . . . 113.2(3) ?
    O11 C44 H44a . . . 108.9 ?
    O11 C44 H44b . . . 108.9 ?
    C43 C44 H44a . . . 108.9 ?
    C43 C44 H44b . . . 108.9 ?
    H44a C44 H44b . . . 107.7 ?
    O11 C45 C46 . . . 110.7(3) ?
    O11 C45 H45a . . . 109.5 ?
    O11 C45 H45b . . . 109.5 ?
    C46 C45 H45a . . . 109.5 ?
    C46 C45 H45b . . . 109.5 ?
    H45a C45 H45b . . . 108.1 ?
    O10 C46 C45 . . . 111.6(3) ?
    O10 C46 H46a . . . 109.3 ?
    O10 C46 H46b . . . 109.3 ?
    C45 C46 H46a . . . 109.3 ?
    C45 C46 H46b . . . 109.3 ?
    H46a C46 H46b . . . 108.0 ?
    O12 C47 C48 . . . 112.5(3) ?
    O12 C47 H47a . . . 109.1 ?
    O12 C47 H47b . . . 109.1 ?
    C48 C47 H47a . . . 109.1 ?
    C48 C47 H47b . . . 109.1 ?
    H47a C47 H47b . . . 107.8 ?
    O13 C48 C47 . . . 114.9(3) ?
    O13 C48 H48a . . . 108.6 ?
    O13 C48 H48b . . . 108.5 ?
    C47 C48 H48a . . . 108.5 ?
    C47 C48 H48b . . . 108.6 ?
    H48a C48 H48b . . . 107.5 ?
    O13 C49 C50 . . . 115.0(3) ?
    O13 C49 H49a . . . 108.5 ?
    O13 C49 H49b . . . 108.5 ?
    C50 C49 H49a . . . 108.5 ?
    C50 C49 H49b . . . 108.5 ?
    H49a C49 H49b . . . 107.5 ?
    O12 C50 C49 . . . 111.5(3) ?
    O12 C50 H50a . . . 109.3 ?
    O12 C50 H50b . . . 109.3 ?
    C49 C50 H50a . . . 109.3 ?
    C49 C50 H50b . . . 109.3 ?
    H50a C50 H50b . . . 108.0 ?
    O14 C51 C52 . . . 109.9(2) ?
    O14 C51 H51a . . . 109.7 ?
    O14 C51 H51b . . . 109.7 ?
    C52 C51 H51a . . . 109.7 ?
    C52 C51 H51b . . . 109.7 ?
    H51a C51 H51b . . . 108.2 ?
    O15 C52 C51 . . . 111.1(2) ?
    O15 C52 H52a . . . 109.4 ?
    O15 C52 H52b . . . 109.4 ?
    C51 C52 H52a . . . 109.4 ?
    C51 C52 H52b . . . 109.4 ?
    H52a C52 H52b . . . 108.0 ?
    O15 C53 C54 . . . 111.3(2) ?
    O15 C53 H53a . . . 109.4 ?
    O15 C53 H53b . . . 109.4 ?
    C54 C53 H53a . . . 109.4 ?
    C54 C53 H53b . . . 109.3 ?
    H53a C53 H53b . . . 108.0 ?
    O14 C54 C53 . . . 110.1(2) ?
    O14 C54 H54a . . . 109.6 ?
    O14 C54 H54b . . . 109.7 ?
    C53 C54 H54a . . . 109.6 ?
    C53 C54 H54b . . . 109.6 ?
    H54a C54 H54b . . . 108.2 ?
loop_
    _geom_torsion_atom_site_label_1
    _geom_torsion_atom_site_label_2
    _geom_torsion_atom_site_label_3
    _geom_torsion_atom_site_label_4
    _geom_torsion_site_symmetry_1
    _geom_torsion_site_symmetry_2
    _geom_torsion_site_symmetry_3
    _geom_torsion_site_symmetry_4
    _geom_torsion
    _geom_torsion_publ_flag
    O1 S1 O2 Na2 . . . . 69.6(3) ?
    O1 S1 O2 Na3 . . . 2_456 -133.01(12) ?
    O2 S1 O1 Na1 . . . . -21.26(17) ?
    O1 S1 O3 Na3 . . . 2_456 132.15(11) ?
    O3 S1 O1 Na1 . . . . -148.38(12) ?
    O1 S1 C1 C2 . . . . 27.1(3) ?
    O1 S1 C1 C6 . . . . -153.2(2) ?
    C1 S1 O1 Na1 . . . . 93.26(16) ?
    O2 S1 O3 Na3 . . . 2_456 4.12(13) ?
    O3 S1 O2 Na2 . . . . -161.9(2) ?
    O3 S1 O2 Na3 . . . 2_456 -4.53(15) ?
    O2 S1 C1 C2 . . . . 146.6(2) ?
    O2 S1 C1 C6 . . . . -33.8(3) ?
    C1 S1 O2 Na2 . . . . -45.0(3) ?
    C1 S1 O2 Na3 . . . 2_456 112.34(14) ?
    O3 S1 C1 C2 . . . . -94.7(3) ?
    O3 S1 C1 C6 . . . . 84.9(3) ?
    C1 S1 O3 Na3 . . . 2_456 -111.01(13) ?
    O4 S2 O5 Na2 . . . . -74.3(2) ?
    O5 S2 O4 Na1 . . . . 13.40(18) ?
    O5 S2 O4 Na3 . . . 2_556 137.30(11) ?
    O4 S2 O6 Na2 . . . 2_556 72.9(2) ?
    O4 S2 O6 Na3 . . . 2_556 -6.98(13) ?
    O6 S2 O4 Na1 . . . . -116.38(14) ?
    O6 S2 O4 Na3 . . . 2_556 7.52(14) ?
    O4 S2 C15 C16 . . . . 124.6(3) ?
    O4 S2 C15 C20 . . . . -57.2(3) ?
    C15 S2 O4 Na1 . . . . 128.50(16) ?
    C15 S2 O4 Na3 . . . 2_556 -107.60(15) ?
    O5 S2 O6 Na2 . . . 2_556 -55.7(2) ?
    O5 S2 O6 Na3 . . . 2_556 -135.54(12) ?
    O6 S2 O5 Na2 . . . . 54.0(2) ?
    O5 S2 C15 C16 . . . . -116.2(3) ?
    O5 S2 C15 C20 . . . . 61.9(3) ?
    C15 S2 O5 Na2 . . . . 170.82(19) ?
    O6 S2 C15 C16 . . . . 5.9(3) ?
    O6 S2 C15 C20 . . . . -175.9(2) ?
    C15 S2 O6 Na2 . . . 2_556 -172.4(2) ?
    C15 S2 O6 Na3 . . . 2_556 107.79(14) ?
    O7 S3 O8 Na2 . . . . 1.51(12) ?
    O7 S3 O8 Na3 . . . . 84.2(2) ?
    O8 S3 O7 Na2 . . . . -1.59(12) ?
    O8 S3 O7 Na2 . . . 2_456 -127.76(10) ?
    O8 S3 O7 Na3 . . . 2_456 167.1(4) ?
    O7 S3 O9 Na1 . . . 2_456 -120.22(18) ?
    O7 S3 O9 Na2 . . . 2_456 -0.81(13) ?
    O9 S3 O7 Na2 . . . . 126.91(10) ?
    O9 S3 O7 Na2 . . . 2_456 0.75(12) ?
    O9 S3 O7 Na3 . . . 2_456 -64.4(5) ?
    O7 S3 C29 C30 . . . . -97.1(2) ?
    O7 S3 C29 C34 . . . . 78.2(2) ?
    C29 S3 O7 Na2 . . . . -119.11(14) ?
    C29 S3 O7 Na2 . . . 2_456 114.73(14) ?
    C29 S3 O7 Na3 . . . 2_456 49.6(5) ?
    O8 S3 O9 Na1 . . . 2_456 6.8(2) ?
    O8 S3 O9 Na2 . . . 2_456 126.21(11) ?
    O9 S3 O8 Na2 . . . . -125.08(11) ?
    O9 S3 O8 Na3 . . . . -42.4(2) ?
    O8 S3 C29 C30 . . . . 142.9(2) ?
    O8 S3 C29 C34 . . . . -41.7(2) ?
    C29 S3 O8 Na2 . . . . 118.33(12) ?
    C29 S3 O8 Na3 . . . . -159.02(18) ?
    O9 S3 C29 C30 . . . . 20.5(3) ?
    O9 S3 C29 C34 . . . . -164.1(2) ?
    C29 S3 O9 Na1 . . . 2_456 124.88(19) ?
    C29 S3 O9 Na2 . . . 2_456 -115.70(13) ?
    O1 Na1 O4 S2 . . . . -62.5(2) ?
    O1 Na1 O4 Na3 . . . 2_556 -177.90(14) ?
    O4 Na1 O1 S1 . . . . 80.1(2) ?
    O1 Na1 O9 S3 . . 2_556 2_556 -171.62(17) ?
    O1 Na1 O9 Na2 . . 2_556 . 69.27(10) ?
    O9 Na1 O1 S1 2_556 . . . -33.09(15) ?
    O1 Na1 O10 C43 . . . . -44.4(3) ?
    O1 Na1 O10 C46 . . . . 139.5(2) ?
    O10 Na1 O1 S1 . . . . -125.51(13) ?
    O1 Na1 O12 C47 . . . . 157.4(2) ?
    O1 Na1 O12 C50 . . . . -12.4(3) ?
    O12 Na1 O1 S1 . . . . 149.23(14) ?
    O4 Na1 O9 S3 . . 2_556 2_556 39.3(2) ?
    O4 Na1 O9 Na2 . . 2_556 . -79.82(9) ?
    O9 Na1 O4 S2 2_556 . . . 55.36(14) ?
    O9 Na1 O4 Na3 2_556 . . 2_556 -60.09(11) ?
    O4 Na1 O10 C43 . . . . 119.3(3) ?
    O4 Na1 O10 C46 . . . . -56.9(2) ?
    O10 Na1 O4 S2 . . . . 147.83(13) ?
    O10 Na1 O4 Na3 . . . 2_556 32.39(14) ?
    O4 Na1 O12 C47 . . . . -54.4(2) ?
    O4 Na1 O12 C50 . . . . 135.8(3) ?
    O12 Na1 O4 S2 . . . . -132.32(15) ?
    O12 Na1 O4 Na3 . . . 2_556 112.24(11) ?
    O9 Na1 O10 C43 2_556 . . . -150.2(3) ?
    O9 Na1 O10 C46 2_556 . . . 33.7(2) ?
    O10 Na1 O9 S3 . . 2_556 2_556 -81.7(2) ?
    O10 Na1 O9 Na2 . . 2_556 . 159.15(9) ?
    O9 Na1 O12 C47 2_556 . . . -11.1(6) ?
    O9 Na1 O12 C50 2_556 . . . 179.1(4) ?
    O12 Na1 O9 S3 . . 2_556 2_556 -3.6(6) ?
    O12 Na1 O9 Na2 . . 2_556 . -122.7(5) ?
    O10 Na1 O12 C47 . . . . 67.8(2) ?
    O10 Na1 O12 C50 . . . . -102.0(3) ?
    O12 Na1 O10 C43 . . . . 40.9(3) ?
    O12 Na1 O10 C46 . . . . -135.3(2) ?
    O2 Na2 O5 S2 . . . . 116.5(2) ?
    O5 Na2 O2 S1 . . . . -107.2(3) ?
    O5 Na2 O2 Na3 . . . 2_456 95.84(10) ?
    O2 Na2 O6 S2 . . 2_456 2_456 96.0(2) ?
    O2 Na2 O6 Na3 . . 2_456 . 179.03(8) ?
    O6 Na2 O2 S1 2_456 . . . 77.6(3) ?
    O6 Na2 O2 Na3 2_456 . . 2_456 -79.37(10) ?
    O2 Na2 O7 S3 . . . . 172.89(11) ?
    O2 Na2 O7 Na2 . . . 2_456 -87.92(11) ?
    O2 Na2 O7 Na3 . . . 2_456 -4.16(8) ?
    O7 Na2 O2 S1 . . . . 161.4(3) ?
    O7 Na2 O2 Na3 . . . 2_456 4.37(8) ?
    O2 Na2 O7 S3 . . 2_556 2_556 -14.05(16) ?
    O2 Na2 O7 Na2 . . 2_556 2_556 -115.59(13) ?
    O2 Na2 O7 Na3 . . 2_556 . 152.02(12) ?
    O7 Na2 O2 S1 2_556 . . . -12.2(4) ?
    O7 Na2 O2 Na3 2_556 . . 2_456 -169.15(9) ?
    O2 Na2 O8 S3 . . . . -12.78(17) ?
    O2 Na2 O8 Na3 . . . . -151.88(12) ?
    O8 Na2 O2 S1 . . . . 171.4(2) ?
    O8 Na2 O2 Na3 . . . 2_456 14.43(16) ?
    O2 Na2 O9 S3 . . 2_556 2_556 171.19(11) ?
    O2 Na2 O9 Na1 . . 2_556 . -45.06(9) ?
    O9 Na2 O2 S1 2_556 . . . -23.5(3) ?
    O9 Na2 O2 Na3 2_556 . . 2_456 179.51(9) ?
    O5 Na2 O6 S2 . . 2_456 2_456 -70.6(4) ?
    O5 Na2 O6 Na3 . . 2_456 . 12.4(2) ?
    O6 Na2 O5 S2 2_456 . . . -76.2(3) ?
    O5 Na2 O7 S3 . . . . 81.09(10) ?
    O5 Na2 O7 Na2 . . . 2_456 -179.71(11) ?
    O5 Na2 O7 Na3 . . . 2_456 -95.95(8) ?
    O7 Na2 O5 S2 . . . . -163.1(2) ?
    O5 Na2 O7 S3 . . 2_556 2_556 81.02(10) ?
    O5 Na2 O7 Na2 . . 2_556 2_556 -20.52(12) ?
    O5 Na2 O7 Na3 . . 2_556 . -112.91(8) ?
    O7 Na2 O5 S2 2_556 . . . -20.6(2) ?
    O5 Na2 O8 S3 . . . . -97.88(10) ?
    O5 Na2 O8 Na3 . . . . 123.02(8) ?
    O8 Na2 O5 S2 . . . . -106.3(2) ?
    O5 Na2 O9 S3 . . 2_556 2_556 -95.83(11) ?
    O5 Na2 O9 Na1 . . 2_556 . 47.92(9) ?
    O9 Na2 O5 S2 2_556 . . . 35.0(2) ?
    O6 Na2 O7 S3 2_456 . . . -77.69(10) ?
    O6 Na2 O7 Na2 2_456 . . 2_456 21.50(11) ?
    O6 Na2 O7 Na3 2_456 . . 2_456 105.26(8) ?
    O7 Na2 O6 S2 . . 2_456 2_456 17.2(2) ?
    O7 Na2 O6 Na3 . . 2_456 . 100.18(7) ?
    O6 Na2 O7 S3 2_456 . 2_556 2_556 -116.86(10) ?
    O6 Na2 O7 Na2 2_456 . 2_556 2_556 141.60(11) ?
    O6 Na2 O7 Na3 2_456 . 2_556 . 49.21(7) ?
    O7 Na2 O6 S2 2_556 . 2_456 2_456 -128.6(2) ?
    O7 Na2 O6 Na3 2_556 . 2_456 . -45.63(6) ?
    O6 Na2 O8 S3 2_456 . . . 92.78(10) ?
    O6 Na2 O8 Na3 2_456 . . . -46.31(8) ?
    O8 Na2 O6 S2 . . 2_456 2_456 -40.2(2) ?
    O8 Na2 O6 Na3 . . 2_456 . 42.83(6) ?
    O6 Na2 O9 S3 2_456 . 2_556 2_556 63.89(11) ?
    O6 Na2 O9 Na1 2_456 . 2_556 . -152.36(9) ?
    O9 Na2 O6 S2 2_556 . 2_456 2_456 -178.4(2) ?
    O9 Na2 O6 Na3 2_556 . 2_456 . -95.42(8) ?
    O7 Na2 O7 S3 . . 2_556 2_556 176.44(11) ?
    O7 Na2 O7 Na2 . . 2_556 2_556 74.90(17) ?
    O7 Na2 O7 Na3 . . 2_556 . -17.49(14) ?
    O7 Na2 O7 S3 2_556 . . . -14.36(18) ?
    O7 Na2 O7 Na2 2_556 . . 2_456 84.84(16) ?
    O7 Na2 O7 Na3 2_556 . . 2_456 168.60(11) ?
    O7 Na2 O8 S3 . . . . -1.00(8) ?
    O7 Na2 O8 Na3 . . . . -140.09(9) ?
    O8 Na2 O7 S3 . . . . 1.00(8) ?
    O8 Na2 O7 Na2 . . . 2_456 100.19(11) ?
    O8 Na2 O7 Na3 . . . 2_456 -176.05(9) ?
    O7 Na2 O9 S3 . . 2_556 2_556 -173.6(2) ?
    O7 Na2 O9 Na1 . . 2_556 . -29.9(3) ?
    O9 Na2 O7 S3 2_556 . . . 157.6(2) ?
    O9 Na2 O7 Na2 2_556 . . 2_456 -103.2(2) ?
    O9 Na2 O7 Na3 2_556 . . 2_456 -19.4(2) ?
    O7 Na2 O8 S3 2_556 . . . 169.67(9) ?
    O7 Na2 O8 Na3 2_556 . . . 30.57(7) ?
    O8 Na2 O7 S3 . . 2_556 2_556 163.50(9) ?
    O8 Na2 O7 Na2 . . 2_556 2_556 61.96(11) ?
    O8 Na2 O7 Na3 . . 2_556 . -30.42(6) ?
    O7 Na2 O9 S3 2_556 . 2_556 2_556 0.50(8) ?
    O7 Na2 O9 Na1 2_556 . 2_556 . 144.25(10) ?
    O9 Na2 O7 S3 2_556 . 2_556 2_556 -0.50(8) ?
    O9 Na2 O7 Na2 2_556 . 2_556 2_556 -102.04(12) ?
    O9 Na2 O7 Na3 2_556 . 2_556 . 165.58(9) ?
    O8 Na2 O9 S3 . . 2_556 2_556 -24.36(16) ?
    O8 Na2 O9 Na1 . . 2_556 . 119.39(12) ?
    O9 Na2 O8 S3 2_556 . . . -169.85(11) ?
    O9 Na2 O8 Na3 2_556 . . . 51.05(13) ?
    O2 Na3 O3 S1 2_556 . 2_556 2_556 -2.78(9) ?
    O3 Na3 O2 S1 2_556 . 2_556 2_556 2.82(9) ?
    O3 Na3 O2 Na2 2_556 . 2_556 2_556 172.73(12) ?
    O2 Na3 O4 S2 2_556 . 2_456 2_456 179.17(15) ?
    O2 Na3 O4 Na1 2_556 . 2_456 2_456 -54.6(2) ?
    O4 Na3 O2 S1 2_456 . 2_556 2_556 12.8(2) ?
    O4 Na3 O2 Na2 2_456 . 2_556 2_556 -177.25(15) ?
    O2 Na3 O6 S2 2_556 . 2_456 2_456 -179.71(17) ?
    O2 Na3 O6 Na2 2_556 . 2_456 . 35.5(2) ?
    O6 Na3 O2 S1 2_456 . 2_556 2_556 -159.98(16) ?
    O6 Na3 O2 Na2 2_456 . 2_556 2_556 9.9(2) ?
    O2 Na3 O7 S3 2_556 . 2_556 2_556 -164.7(4) ?
    O2 Na3 O7 Na2 2_556 . 2_556 2_556 3.99(8) ?
    O2 Na3 O7 Na2 2_556 . 2_556 . 128.65(7) ?
    O7 Na3 O2 S1 2_556 . 2_556 2_556 -174.30(12) ?
    O7 Na3 O2 Na2 2_556 . 2_556 2_556 -4.39(8) ?
    O2 Na3 O8 S3 2_556 . . . 162.35(19) ?
    O2 Na3 O8 Na2 2_556 . . . -111.02(7) ?
    O8 Na3 O2 S1 . . 2_556 2_556 -83.23(12) ?
    O8 Na3 O2 Na2 . . 2_556 2_556 86.68(10) ?
    O2 Na3 O14 C51 2_556 . . . 91.7(2) ?
    O2 Na3 O14 C54 2_556 . . . -43.8(2) ?
    O14 Na3 O2 S1 . . 2_556 2_556 89.45(12) ?
    O14 Na3 O2 Na2 . . 2_556 2_556 -100.64(10) ?
    O3 Na3 O4 S2 2_556 . 2_456 2_456 -172.40(11) ?
    O3 Na3 O4 Na1 2_556 . 2_456 2_456 -46.21(11) ?
    O4 Na3 O3 S1 2_456 . 2_556 2_556 -177.69(11) ?
    O3 Na3 O6 S2 2_556 . 2_456 2_456 27.87(19) ?
    O3 Na3 O6 Na2 2_556 . 2_456 . -116.94(15) ?
    O6 Na3 O3 S1 2_456 . 2_556 2_556 162.96(13) ?
    O3 Na3 O7 S3 2_556 . 2_556 2_556 -168.2(4) ?
    O3 Na3 O7 Na2 2_556 . 2_556 2_556 0.56(14) ?
    O3 Na3 O7 Na2 2_556 . 2_556 . 125.21(11) ?
    O7 Na3 O3 S1 2_556 . 2_556 2_556 1.22(17) ?
    O3 Na3 O8 S3 2_556 . . . 105.3(2) ?
    O3 Na3 O8 Na2 2_556 . . . -168.06(7) ?
    O8 Na3 O3 S1 . . 2_556 2_556 95.22(11) ?
    O3 Na3 O14 C51 2_556 . . . 148.9(2) ?
    O3 Na3 O14 C54 2_556 . . . 13.3(2) ?
    O14 Na3 O3 S1 . . 2_556 2_556 -95.20(11) ?
    O4 Na3 O6 S2 2_456 . 2_456 2_456 4.63(8) ?
    O4 Na3 O6 Na2 2_456 . 2_456 . -140.18(10) ?
    O6 Na3 O4 S2 2_456 . 2_456 2_456 -4.65(8) ?
    O6 Na3 O4 Na1 2_456 . 2_456 2_456 121.54(12) ?
    O4 Na3 O7 S3 2_456 . 2_556 2_556 10.4(5) ?
    O4 Na3 O7 Na2 2_456 . 2_556 2_556 179.09(10) ?
    O4 Na3 O7 Na2 2_456 . 2_556 . -56.26(11) ?
    O7 Na3 O4 S2 2_556 . 2_456 2_456 8.63(17) ?
    O7 Na3 O4 Na1 2_556 . 2_456 2_456 134.83(10) ?
    O4 Na3 O8 S3 2_456 . . . 12.7(2) ?
    O4 Na3 O8 Na2 2_456 . . . 99.38(7) ?
    O8 Na3 O4 S2 . . 2_456 2_456 -82.07(11) ?
    O8 Na3 O4 Na1 . . 2_456 2_456 44.13(10) ?
    O4 Na3 O14 C51 2_456 . . . -118.2(2) ?
    O4 Na3 O14 C54 2_456 . . . 106.2(2) ?
    O14 Na3 O4 S2 . . 2_456 2_456 100.40(12) ?
    O14 Na3 O4 Na1 . . 2_456 2_456 -133.41(11) ?
    O6 Na3 O7 S3 2_456 . 2_556 2_556 21.8(4) ?
    O6 Na3 O7 Na2 2_456 . 2_556 2_556 -169.47(8) ?
    O6 Na3 O7 Na2 2_456 . 2_556 . -44.81(6) ?
    O7 Na3 O6 S2 2_556 . 2_456 2_456 -165.30(10) ?
    O7 Na3 O6 Na2 2_556 . 2_456 . 49.89(7) ?
    O6 Na3 O8 S3 2_456 . . . -44.1(2) ?
    O6 Na3 O8 Na2 2_456 . . . 42.50(7) ?
    O8 Na3 O6 S2 . . 2_456 2_456 99.06(10) ?
    O8 Na3 O6 Na2 . . 2_456 . -45.75(7) ?
    O6 Na3 O14 C51 2_456 . . . -63.2(2) ?
    O6 Na3 O14 C54 2_456 . . . 161.2(2) ?
    O14 Na3 O6 S2 . . 2_456 2_456 -70.85(11) ?
    O14 Na3 O6 Na2 . . 2_456 . 144.33(8) ?
    O7 Na3 O8 S3 2_556 . . . -119.5(2) ?
    O7 Na3 O8 Na2 2_556 . . . -32.89(7) ?
    O8 Na3 O7 S3 . . 2_556 2_556 98.7(4) ?
    O8 Na3 O7 Na2 . . 2_556 2_556 -92.61(8) ?
    O8 Na3 O7 Na2 . . 2_556 . 32.05(7) ?
    O7 Na3 O14 C51 2_556 . . . 13.8(2) ?
    O7 Na3 O14 C54 2_556 . . . -121.8(2) ?
    O14 Na3 O7 S3 . . 2_556 2_556 -75.4(5) ?
    O14 Na3 O7 Na2 . . 2_556 2_556 93.38(8) ?
    O14 Na3 O7 Na2 . . 2_556 . -141.96(8) ?
    O8 Na3 O14 C51 . . . . -131.7(5) ?
    O8 Na3 O14 C54 . . . . 92.8(5) ?
    O14 Na3 O8 S3 . . . . 26.1(6) ?
    O14 Na3 O8 Na2 . . . . 112.8(5) ?
    Na1 O10 C43 C44 . . . . 127.6(3) ?
    Na1 O10 C46 C45 . . . . -125.2(2) ?
    C43 O10 C46 C45 . . . . 57.9(4) ?
    C46 O10 C43 C44 . . . . -55.8(4) ?
    C44 O11 C45 C46 . . . . 54.0(4) ?
    C45 O11 C44 C43 . . . . -53.0(4) ?
    Na1 O12 C47 C48 . . . . 136.3(3) ?
    Na1 O12 C50 C49 . . . . -138.0(3) ?
    C47 O12 C50 C49 . . . . 51.9(4) ?
    C50 O12 C47 C48 . . . . -52.0(4) ?
    C48 O13 C49 C50 . . . . 51.0(4) ?
    C49 O13 C48 C47 . . . . -50.5(4) ?
    Na3 O14 C51 C52 . . . . 160.1(2) ?
    Na3 O14 C54 C53 . . . . -163.4(2) ?
    C51 O14 C54 C53 . . . . 58.9(3) ?
    C54 O14 C51 C52 . . . . -58.7(3) ?
    C52 O15 C53 C54 . . . . 57.6(3) ?
    C53 O15 C52 C51 . . . . -57.2(3) ?
    N2 N1 C4 C3 . . . . 172.3(3) ?
    N2 N1 C4 C5 . . . . -10.1(5) ?
    C4 N1 N2 C7 . . . . 177.9(3) ?
    N1 N2 C7 C8 . . . . -9.9(5) ?
    N1 N2 C7 C12 . . . . 171.5(3) ?
    C13 N3 C10 C9 . . . . 4.8(5) ?
    C13 N3 C10 C11 . . . . -178.0(3) ?
    C14 N3 C10 C9 . . . . 173.0(3) ?
    C14 N3 C10 C11 . . . . -9.8(5) ?
    N5 N4 C18 C17 . . . . -179.3(3) ?
    N5 N4 C18 C19 . . . . -0.3(5) ?
    C18 N4 N5 C21 . . . . 178.7(3) ?
    N4 N5 C21 C22 . . . . 0.1(5) ?
    N4 N5 C21 C26 . . . . 178.3(3) ?
    C27 N6 C24 C23 . . . . 2.5(6) ?
    C27 N6 C24 C25 . . . . -178.0(3) ?
    C28 N6 C24 C23 . . . . -174.3(3) ?
    C28 N6 C24 C25 . . . . 5.2(5) ?
    N8 N7 C32 C31 . . . . 157.9(3) ?
    N8 N7 C32 C33 . . . . -23.8(4) ?
    C32 N7 N8 C35 . . . . -179.6(3) ?
    N7 N8 C35 C36 . . . . 0.6(5) ?
    N7 N8 C35 C40 . . . . -177.1(3) ?
    C41 N9 C38 C37 . . . . -16.5(5) ?
    C41 N9 C38 C39 . . . . 164.7(3) ?
    C42 N9 C38 C37 . . . . -175.4(3) ?
    C42 N9 C38 C39 . . . . 5.8(5) ?
    S1 C1 C2 C3 . . . . -178.2(2) ?
    S1 C1 C6 C5 . . . . 179.2(2) ?
    C2 C1 C6 C5 . . . . -1.1(5) ?
    C6 C1 C2 C3 . . . . 2.2(5) ?
    C1 C2 C3 C4 . . . . -1.4(5) ?
    C2 C3 C4 N1 . . . . 177.4(3) ?
    C2 C3 C4 C5 . . . . -0.3(5) ?
    N1 C4 C5 C6 . . . . -176.2(3) ?
    C3 C4 C5 C6 . . . . 1.4(5) ?
    C4 C5 C6 C1 . . . . -0.6(5) ?
    N2 C7 C8 C9 . . . . 179.2(3) ?
    N2 C7 C12 C11 . . . . -178.4(3) ?
    C8 C7 C12 C11 . . . . 2.8(5) ?
    C12 C7 C8 C9 . . . . -2.1(5) ?
    C7 C8 C9 C10 . . . . -0.9(5) ?
    C8 C9 C10 N3 . . . . -179.6(3) ?
    C8 C9 C10 C11 . . . . 3.1(5) ?
    N3 C10 C11 C12 . . . . -179.7(3) ?
    C9 C10 C11 C12 . . . . -2.4(5) ?
    C10 C11 C12 C7 . . . . -0.6(5) ?
    S2 C15 C16 C17 . . . . -179.5(2) ?
    S2 C15 C20 C19 . . . . 179.4(2) ?
    C16 C15 C20 C19 . . . . -2.4(5) ?
    C20 C15 C16 C17 . . . . 2.3(5) ?
    C15 C16 C17 C18 . . . . -0.3(5) ?
    C16 C17 C18 N4 . . . . 177.4(3) ?
    C16 C17 C18 C19 . . . . -1.7(6) ?
    N4 C18 C19 C20 . . . . -177.3(3) ?
    C17 C18 C19 C20 . . . . 1.6(6) ?
    C18 C19 C20 C15 . . . . 0.5(5) ?
    N5 C21 C22 C23 . . . . 179.3(4) ?
    N5 C21 C26 C25 . . . . -178.8(3) ?
    C22 C21 C26 C25 . . . . -0.4(6) ?
    C26 C21 C22 C23 . . . . 1.2(6) ?
    C21 C22 C23 C24 . . . . -1.3(6) ?
    C22 C23 C24 N6 . . . . -179.8(3) ?
    C22 C23 C24 C25 . . . . 0.7(6) ?
    N6 C24 C25 C26 . . . . -179.5(3) ?
    C23 C24 C25 C26 . . . .  0.0(5) ?
    C24 C25 C26 C21 . . . . -0.1(5) ?
    S3 C29 C30 C31 . . . . 173.3(2) ?
    S3 C29 C34 C33 . . . . -172.0(2) ?
    C30 C29 C34 C33 . . . . 3.3(4) ?
    C34 C29 C30 C31 . . . . -2.0(5) ?
    C29 C30 C31 C32 . . . . -2.5(5) ?
    C30 C31 C32 N7 . . . . -176.1(3) ?
    C30 C31 C32 C33 . . . . 5.5(5) ?
    N7 C32 C33 C34 . . . . 177.6(3) ?
    C31 C32 C33 C34 . . . . -4.2(5) ?
    C32 C33 C34 C29 . . . . -0.2(4) ?
    N8 C35 C36 C37 . . . . -177.9(3) ?
    N8 C35 C40 C39 . . . . 178.0(3) ?
    C36 C35 C40 C39 . . . . 0.2(4) ?
    C40 C35 C36 C37 . . . . -0.3(5) ?
    C35 C36 C37 C38 . . . . 0.4(6) ?
    C36 C37 C38 N9 . . . . -179.3(3) ?
    C36 C37 C38 C39 . . . . -0.5(5) ?
    N9 C38 C39 C40 . . . . 179.2(3) ?
    C37 C38 C39 C40 . . . . 0.4(5) ?
    C38 C39 C40 C35 . . . . -0.2(5) ?
    O10 C43 C44 O11 . . . . 54.7(5) ?
    O11 C45 C46 O10 . . . . -58.4(4) ?
    O12 C47 C48 O13 . . . . 52.9(5) ?
    O13 C49 C50 O12 . . . . -52.9(5) ?
    O14 C51 C52 O15 . . . . 58.4(3) ?
    O15 C53 C54 O14 . . . . -59.5(4) ?
