# Supplementary material for: Poly[tris{μ2-4-[4-(di­methyl­amino)­phenyl­diazenyl]benzene­sulfonato}tri­dioxane­tri­sodium(I)]
Source: Acta Crystallogr Sect E Struct Rep Online. 2008 Mar 29;64(Pt 4):m586–7. doi: 10.1107/S1600536808008015 (PMC2961004; doi:10.1107/S1600536808008015)
Supplement: Supplementary file 2 [file e-64-0m586-Isup2.hkl]

# 
# h,k,l, Fc-squared, Fo-squared, sigma(Fo-squared) and status flag 
# 
data_I
_shelx_title '  MONa_08' 
_shelx_refln_list_code          4 
_shelx_F_calc_maximum      906.13 
_exptl_crystal_F_000      2616.00 
_reflns_d_resolution_high  0.8301 
 
loop_ 
 _symmetry_equiv_pos_as_xyz 
 'x, y, z' 
 'x+1/2, -y+1/2, -z' 
 '-x, y+1/2, -z+1/2' 
 '-x+1/2, -y, z+1/2' 
 
_cell_length_a     8.4471 
_cell_length_b    15.5153 
_cell_length_c    44.4881 
_cell_angle_alpha  90.000 
_cell_angle_beta   90.000 
_cell_angle_gamma  90.000 
 
_shelx_F_squared_multiplier     1.000 
 
loop_ 
 _refln_index_h 
 _refln_index_k 
 _refln_index_l 
 _refln_F_squared_calc 
 _refln_F_squared_meas 
 _refln_F_squared_sigma 
 _refln_observed_status 
   4   0   0     5386.26     5443.23    113.81 o 
   6   0   0     6950.86     6934.66    183.17 o 
   1   1   0     1018.23      998.00     14.30 o 
   2   1   0     1809.98     1732.61     56.93 o 
   3   1   0     1281.99     1338.57     33.03 o 
   4   1   0     1703.77     1678.39     39.86 o 
   5   1   0     2104.78     2220.91     79.50 o 
   6   1   0        6.95       13.57     90.20 o 
   7   1   0       64.08      178.20    192.41 o 
   8   1   0       78.84      102.87    175.83 o 
   0   2   0      117.15       97.67     20.43 o 
   1   2   0     3911.15     3912.94     38.37 o 
   2   2   0    10456.02    10220.31    148.30 o 
   3   2   0      258.87      276.87     26.04 o 
   4   2   0        5.41       -4.42     27.25 o 
   5   2   0      224.15      171.23     57.27 o 
   6   2   0      456.32      414.58    109.45 o 
   7   2   0     3386.78     3402.67    387.94 o 
   8   2   0      105.34      169.04    192.64 o 
   1   3   0   821077.56   717631.50   3929.10 o 
   2   3   0   275297.41   268265.28   3372.33 o 
   3   3   0   131566.47   127967.09   1813.31 o 
   4   3   0    15008.51    15541.03    242.59 o 
   5   3   0    21094.39    19204.68    558.84 o 
   6   3   0     1043.51      967.46    271.41 o 
   7   3   0    13246.21    12323.04    337.08 o 
   8   3   0     2653.48     2405.63    244.07 o 
   9   3   0     1782.73     1203.38    143.25 o 
   0   4   0    25907.40    25147.47    534.46 o 
   1   4   0      578.36      507.40     27.02 o 
   2   4   0      697.56      684.87     22.17 o 
   3   4   0     1713.63     1780.74     37.88 o 
   4   4   0      256.62      280.26     42.48 o 
   5   4   0      154.34      193.61     76.01 o 
   6   4   0      468.46      364.53    284.84 o 
   7   4   0      217.08      120.39    307.89 o 
   8   4   0      472.65      585.70    213.52 o 
   9   4   0      522.56      382.42    144.92 o 
   1   5   0      364.34      355.65     29.14 o 
   2   5   0      426.43      409.61     36.65 o 
   3   5   0     3822.70     3818.44    125.20 o 
   4   5   0       86.02      118.95     59.23 o 
   5   5   0      125.93      253.71     92.65 o 
   6   5   0     1323.66      857.56    330.78 o 
   7   5   0      383.11      288.49    318.38 o 
   8   5   0     2408.02     1869.11    287.42 o 
   9   5   0       53.95       31.44    144.79 o 
   0   6   0     1196.18      894.74     75.91 o 
   1   6   0     4041.00     3698.40    140.62 o 
   2   6   0    18209.36    18841.15    514.14 o 
   3   6   0    40038.39    39688.23   1310.67 o 
   4   6   0    68475.72    66519.53   2783.53 o 
   5   6   0     5012.49     4923.54    229.44 o 
   6   6   0    42252.88    34041.77   4306.12 o 
   7   6   0     2338.05     2050.21    333.33 o 
   8   6   0     4664.96     3594.64    293.41 o 
   9   6   0      177.66      179.04    393.75 o 
   1   7   0     1016.57      921.50     49.37 o 
   2   7   0    14067.21    14877.10    371.74 o 
   3   7   0     2622.49     2579.82    101.89 o 
   4   7   0       78.26      148.67    113.61 o 
   5   7   0        1.87       57.02    154.97 o 
   6   7   0      591.36      500.10    222.57 o 
   7   7   0       10.00      -79.90    337.36 o 
   9   7   0       27.97       -2.59    191.44 o 
   0   8   0     1711.46     1689.86     85.65 o 
   1   8   0      957.42     1012.97     63.07 o 
   2   8   0     2769.08     3082.76     74.55 o 
   3   8   0     1207.52     1084.94    108.61 o 
   4   8   0        1.33      -38.18    159.67 o 
   5   8   0     1125.71      851.49    178.74 o 
   6   8   0      516.55      408.89    234.41 o 
   7   8   0     1583.68     1376.26    338.67 o 
   8   8   0        0.08      -51.18    549.38 o 
   9   8   0      969.70      702.03    183.68 o 
   1   9   0     1575.50     1656.84     72.74 o 
   2   9   0     3558.85     3601.95     97.21 o 
   3   9   0     7214.75     7371.90    269.80 o 
   4   9   0      501.94      447.57    177.77 o 
   5   9   0    43425.26    41634.86   2225.53 o 
   6   9   0     9488.04     9870.48   1703.78 o 
   7   9   0     8954.71     8012.09    359.64 o 
   0  10   0      746.34      647.43    112.07 o 
   1  10   0       67.79       11.22     64.27 o 
   2  10   0      303.73      322.17     85.15 o 
   3  10   0      546.10      701.24    131.41 o 
   4  10   0      114.27      -40.35    168.00 o 
   5  10   0       52.85      118.30    195.36 o 
   6  10   0      541.58      333.45    253.45 o 
   7  10   0       40.99      218.68    205.53 o 
   8  10   0      479.86      634.42    242.97 o 
   1  11   0     3142.73     2764.84    137.88 o 
   2  11   0     2839.22     2689.47    140.30 o 
   3  11   0       47.11       89.00    141.62 o 
   4  11   0     2740.26     2628.47    216.50 o 
   5  11   0       19.61     -175.27    175.27 o 
   6  11   0     1502.18     1439.66    329.82 o 
   7  11   0      303.65      390.84    197.57 o 
   8  11   0      755.02     1165.03    222.64 o 
   0  12   0     3678.62     3380.17    179.55 o 
   1  12   0     2873.74     2791.93    156.10 o 
   2  12   0     2604.23     2460.99    193.89 o 
   3  12   0     2082.93     1564.98    146.17 o 
   4  12   0       46.13       14.08    165.40 o 
   5  12   0      427.31      513.51    168.53 o 
   6  12   0     1367.77     1484.33    310.11 o 
   7  12   0     1500.09     1324.53    472.25 o 
   1  13   0     2111.58     1982.27    229.14 o 
   2  13   0      104.51      380.23    197.27 o 
   3  13   0      531.91      603.25    177.24 o 
   4  13   0      139.87      290.03    186.51 o 
   5  13   0      672.12      672.57    177.00 o 
   6  13   0      154.07      309.64    156.76 o 
   7  13   0      166.82      246.66    243.11 o 
   0  14   0     4419.11     4422.06    282.76 o 
   1  14   0      969.60     1416.49    221.50 o 
   2  14   0     1124.63      903.92    182.18 o 
   3  14   0     1029.68      928.54    179.01 o 
   4  14   0       41.86      244.88    203.48 o 
   5  14   0      224.91      174.40    192.03 o 
   6  14   0        7.29        3.96    126.97 o 
   1  15   0     5155.33     5093.51    236.08 o 
   2  15   0      507.72      364.86    172.63 o 
   3  15   0       15.35     -124.26    267.02 o 
   4  15   0      162.81      145.67    183.55 o 
   5  15   0       13.23       23.79    103.56 o 
   0  16   0        8.00      179.12    292.17 o 
   1  16   0      292.88      318.10    220.94 o 
   2  16   0      271.31      107.98    189.57 o 
   3  16   0        1.45        2.15    135.74 o 
   4  16   0       82.09      325.91    181.07 o 
   5  16   0       12.00      113.37    256.71 o 
   1  17   0     1152.51      906.76    317.99 o 
   2  17   0      102.07       10.54    180.68 o 
   3  17   0      153.41      109.36    169.99 o 
   4  17   0       17.85      -71.19    223.81 o 
   0  18   0     1019.83      826.67    268.51 o 
   1  18   0      625.26      798.94    133.65 o 
   2  18   0      391.68      135.04    133.97 o 
   1   0   1       41.56       64.81     10.92 o 
   2   0   1      627.05      703.09     60.64 o 
   3   0   1     1560.87     1581.86     32.09 o 
   4   0   1     2206.81     2309.84     49.76 o 
   5   0   1      342.39      417.04     80.80 o 
   6   0   1     3144.89     3131.74    102.29 o 
   7   0   1       76.65       79.46    126.51 o 
  -8   1   1      173.14      171.91    173.62 o 
  -7   1   1      364.21      300.51    195.40 o 
  -6   1   1     3571.77     3411.52     99.40 o 
  -5   1   1      461.00      406.08     84.74 o 
  -4   1   1     3104.55     3138.72     61.48 o 
  -3   1   1     3757.65     3991.18     64.25 o 
  -2   1   1     5523.48     5585.86     75.12 o 
  -1   1   1      430.00      459.13     18.30 o 
   0   1   1    35420.41    36798.30    386.27 o 
   1   1   1      464.74      510.29     10.63 o 
   2   1   1     4978.17     4852.82     45.65 o 
   3   1   1     3671.09     3920.58     80.73 o 
   4   1   1     3092.87     3148.80     72.34 o 
   5   1   1      498.38      499.91     71.16 o 
   6   1   1     3564.35     3356.68     98.61 o 
   7   1   1      385.21      213.75    142.59 o 
   8   1   1      122.67      291.53    269.50 o 
  -8   2   1     1648.04     1654.13    199.64 o 
  -6   2   1     1705.90     1649.40    110.92 o 
  -5   2   1      876.79      941.38     58.59 o 
  -4   2   1     1143.66     1123.35     31.83 o 
  -3   2   1     3197.56     3042.03     63.49 o 
  -2   2   1     6239.49     6572.34    127.16 o 
  -1   2   1     5772.19     6351.94     46.80 o 
   0   2   1     1024.19      992.18     18.31 o 
   1   2   1     6062.23     6543.98     94.82 o 
   2   2   1     6238.67     6335.73     98.95 o 
   3   2   1     2907.34     2761.96     51.10 o 
   4   2   1     1204.06     1157.29     31.28 o 
   5   2   1      668.06      760.21     59.04 o 
   6   2   1     1633.13     1547.79    134.86 o 
   7   2   1     4611.08     5041.42    392.26 o 
   8   2   1     1566.11     1486.01    194.51 o 
   9   2   1      800.47      796.88    226.25 o 
  -9   3   1      798.99      660.42    192.61 o 
  -8   3   1      260.49      120.52    207.21 o 
  -7   3   1      388.93      199.12    307.54 o 
  -6   3   1      180.52      242.55    274.78 o 
  -5   3   1     1866.06     1786.62     80.37 o 
  -4   3   1      686.18      656.63     28.82 o 
  -3   3   1     5186.85     5385.30     70.46 o 
  -2   3   1     1693.77     1879.23     29.22 o 
  -1   3   1     6834.87     7180.00    261.88 o 
   0   3   1       95.90       99.12     30.97 o 
   1   3   1     6993.36     7328.81    170.62 o 
   2   3   1     1639.91     1902.75     67.71 o 
   3   3   1     5148.97     5287.00     92.48 o 
   4   3   1      673.11      700.10     38.83 o 
   5   3   1     1762.44     1770.56     65.17 o 
   6   3   1      179.38      244.25    264.93 o 
   7   3   1      348.73      480.23    253.72 o 
   8   3   1      261.91      262.89    204.10 o 
   9   3   1      815.82      748.70    159.38 o 
  -9   4   1      118.41      192.75    197.03 o 
  -8   4   1      143.58       -7.90    232.29 o 
  -7   4   1      783.16      548.17    314.23 o 
  -6   4   1      848.09      754.84    289.19 o 
  -5   4   1      575.63      506.66     80.48 o 
  -4   4   1      965.34      972.57     50.66 o 
  -3   4   1     4172.40     4288.87     81.58 o 
  -2   4   1     1298.00     1368.95     50.75 o 
  -1   4   1     1151.04     1154.04     36.73 o 
   0   4   1      503.24      587.83     45.32 o 
   1   4   1     1013.77      906.79     37.24 o 
   2   4   1     1243.44     1285.25     34.24 o 
   3   4   1     3993.58     3957.71     75.61 o 
   4   4   1      939.65      912.81     37.84 o 
   5   4   1      508.47      442.60     73.45 o 
   6   4   1      862.26      846.26    302.37 o 
   7   4   1      727.71      646.78    305.66 o 
   8   4   1      132.40      -81.18    229.74 o 
   9   4   1      117.52      100.84    140.16 o 
  -9   5   1       63.10      126.90    148.23 o 
  -8   5   1     1693.92     2155.67    427.80 o 
  -7   5   1     1004.90      896.73    324.26 o 
  -6   5   1    11618.50    10775.28    363.11 o 
  -5   5   1      413.58      388.77    112.96 o 
  -4   5   1     5292.38     4983.46    131.05 o 
  -3   5   1     2678.98     2820.58     87.02 o 
  -2   5   1     3752.23     3402.40     72.08 o 
  -1   5   1     5974.24     5315.40    119.06 o 
   0   5   1    27295.02    28126.91    122.64 o 
   1   5   1     5704.03     5321.40    103.50 o 
   2   5   1     3805.71     3839.54    107.33 o 
   3   5   1     2738.83     2914.57     63.32 o 
   4   5   1     4988.68     4581.65    133.03 o 
   5   5   1      425.13      394.71     92.87 o 
   6   5   1    11424.12    10104.98    355.82 o 
   7   5   1      970.04      798.58    318.06 o 
   8   5   1     1732.37     1700.27    281.12 o 
   9   5   1       72.36       59.48    142.62 o 
  -9   6   1       92.78      -11.87    399.88 o 
  -8   6   1      104.55      211.20    284.55 o 
  -7   6   1      172.74      180.95    328.97 o 
  -6   6   1     1045.33     1001.11    209.33 o 
  -5   6   1        9.88      -55.80    113.08 o 
  -4   6   1      378.81      518.95     73.57 o 
  -3   6   1     1333.61     1314.07     83.83 o 
  -2   6   1       66.30      105.31     28.54 o 
  -1   6   1     2912.35     2678.44    135.45 o 
   0   6   1      455.65      481.03     39.02 o 
   1   6   1     2816.38     2578.56    115.42 o 
   2   6   1       79.31      142.70     59.90 o 
   3   6   1     1273.30     1210.39     60.45 o 
   4   6   1      318.73      533.29     78.20 o 
   5   6   1       14.54       14.02    114.85 o 
   6   6   1      954.19      884.36    215.20 o 
   7   6   1      180.79      499.58    327.98 o 
   8   6   1       93.72      208.30    271.91 o 
   9   6   1       91.89      -11.40    149.78 o 
  -9   7   1      177.76      159.38    197.28 o 
  -8   7   1      265.77      258.17    278.78 o 
  -7   7   1      737.06      818.84    338.67 o 
  -6   7   1     1244.21      968.09    223.99 o 
  -5   7   1     1211.53     1075.12    193.86 o 
  -4   7   1     1900.80     1814.44    117.14 o 
  -3   7   1     2179.33     2006.61     95.97 o 
  -2   7   1      676.62      921.20     64.34 o 
  -1   7   1     1596.28     1527.16     68.97 o 
   0   7   1        1.33       45.16     39.77 o 
   1   7   1     1559.80     1436.66     74.07 o 
   2   7   1      561.73      700.92     62.21 o 
   3   7   1     2133.84     2008.81     93.06 o 
   4   7   1     1782.61     1665.40    106.02 o 
   5   7   1     1197.25      915.89    173.26 o 
   6   7   1     1134.55     1070.51    309.36 o 
   7   7   1      727.44      545.55    333.50 o 
   8   7   1      206.11      249.35    563.23 o 
   9   7   1      160.82      163.03    187.79 o 
  -9   8   1      260.84      275.06    187.08 o 
  -8   8   1       74.50       75.90    275.20 o 
  -7   8   1     2422.43     2616.27    343.49 o 
  -6   8   1     1543.10     1380.79    408.04 o 
  -5   8   1    12265.18    10911.60    911.57 o 
  -4   8   1      121.72       84.11    114.20 o 
  -3   8   1     5573.95     5148.54    239.86 o 
  -2   8   1     2264.76     2343.46     64.89 o 
  -1   8   1    16713.14    17085.83    593.07 o 
   0   8   1      847.66      852.30     43.58 o 
   1   8   1    16973.06    17043.21    263.83 o 
   2   8   1     2310.16     2332.28     71.69 o 
   3   8   1     5709.88     5281.02    237.80 o 
   4   8   1      155.28      170.75    159.68 o 
   5   8   1    12276.55    10900.81   1019.41 o 
   6   8   1     1574.76     1349.61    271.64 o 
   7   8   1     2476.40     2711.48    346.36 o 
   9   8   1      271.53      506.63    179.43 o 
  -8   9   1      108.82      209.93    260.72 o 
  -7   9   1      341.12      711.74    346.08 o 
  -6   9   1      529.06      447.51    252.24 o 
  -5   9   1       68.43      229.91    235.01 o 
  -4   9   1      718.77      925.42    216.85 o 
  -3   9   1     2306.70     2490.48    253.42 o 
  -2   9   1     1320.56     1434.37     66.05 o 
  -1   9   1      120.70       99.50     68.87 o 
   0   9   1      586.09      568.79     51.67 o 
   1   9   1      119.77       94.08     59.97 o 
   2   9   1     1280.37     1477.38     74.11 o 
   3   9   1     2312.63     2602.22    249.21 o 
   4   9   1      696.94      711.20    179.08 o 
   5   9   1       65.31      -23.50    264.92 o 
   6   9   1      512.43      512.48    345.99 o 
   7   9   1      333.58      328.93    287.33 o 
  -8  10   1      427.78      554.37    243.75 o 
  -7  10   1      342.63      414.86    234.47 o 
  -6  10   1     1010.92      741.53    257.79 o 
  -5  10   1      344.76      194.75    199.75 o 
  -4  10   1      484.45      575.95    196.37 o 
  -3  10   1      224.77      189.58    134.12 o 
  -2  10   1      633.44      685.83     86.63 o 
  -1  10   1     1076.12     1023.89     64.23 o 
   0  10   1       19.81       51.79     79.78 o 
   1  10   1     1076.14     1152.00     64.74 o 
   2  10   1      619.41      582.83     84.95 o 
   3  10   1      214.57      244.90    155.31 o 
   4  10   1      498.98      428.96    170.01 o 
   5  10   1      328.76      249.76    196.92 o 
   6  10   1     1020.58      892.83    251.60 o 
   7  10   1      309.55      247.74    207.38 o 
  -8  11   1     1048.52     1535.19    225.40 o 
  -7  11   1       24.57       25.73    189.62 o 
  -6  11   1      483.90      477.02    251.66 o 
  -5  11   1      514.97      546.40    200.91 o 
  -4  11   1     3658.59     3662.60    250.17 o 
  -3  11   1      810.78      742.98    167.38 o 
  -2  11   1    23488.97    23131.14    427.68 o 
  -1  11   1     2749.96     2716.33    114.86 o 
   0  11   1    18854.11    18938.18    289.86 o 
   1  11   1     2722.59     2646.13    137.44 o 
   2  11   1    23703.17    22986.23    334.87 o 
   3  11   1      818.30      759.15    141.70 o 
   4  11   1     3697.07     3629.16    255.50 o 
   5  11   1      534.25      567.77    172.91 o 
   6  11   1      468.44      415.62    248.03 o 
   7  11   1       25.42      184.69    194.32 o 
   8  11   1     1022.38     1554.95    223.21 o 
  -7  12   1       59.88       -3.60    171.84 o 
  -6  12   1       21.34       -6.08    290.61 o 
  -5  12   1      711.17      526.04    181.15 o 
  -4  12   1       92.65       64.16    165.37 o 
  -3  12   1      523.48      630.03    154.20 o 
  -2  12   1      563.70      718.70    178.72 o 
  -1  12   1      224.17      235.29    144.19 o 
   0  12   1      884.98      827.22    123.96 o 
   1  12   1      219.39      360.46    167.25 o 
   2  12   1      559.43      599.11    208.37 o 
   3  12   1      496.91      579.56    145.22 o 
   4  12   1       87.90       48.77    165.95 o 
   5  12   1      700.35      550.66    166.54 o 
   6  12   1       16.02       -6.67    240.80 o 
   7  12   1       58.12       44.07    177.57 o 
  -7  13   1      119.72       39.78    239.36 o 
  -6  13   1       42.76        1.93    148.39 o 
  -5  13   1      654.23      340.52    159.87 o 
  -4  13   1      187.60      185.48    160.63 o 
  -3  13   1      514.00      410.58    200.17 o 
  -2  13   1       66.43       -2.07    182.71 o 
  -1  13   1      149.87      -90.28    235.03 o 
   0  13   1      160.07      207.67    150.34 o 
   1  13   1      152.23      242.00    232.13 o 
   2  13   1       72.73       74.63    180.57 o 
   3  13   1      521.22      421.74    179.57 o 
   4  13   1      181.85      183.00    160.33 o 
   5  13   1      681.74      454.08    182.81 o 
   6  13   1       34.14       14.37    159.02 o 
   7  13   1      137.00      163.81    240.46 o 
  -6  14   1      192.84      150.06    106.68 o 
  -5  14   1     2464.17     2948.35    301.39 o 
  -4  14   1      275.56      335.05    204.02 o 
  -3  14   1     1445.82     1404.68    191.81 o 
  -2  14   1      535.38      460.58    181.56 o 
  -1  14   1     7485.95     7898.69    244.05 o 
   0  14   1        1.05     -179.57    228.50 o 
   1  14   1     7564.18     7828.30    247.96 o 
   2  14   1      529.85      576.98    182.51 o 
   3  14   1     1502.93     1521.05    177.77 o 
   4  14   1      277.36      322.95    143.90 o 
   5  14   1     2428.04     2823.90    345.43 o 
   6  14   1      187.40      139.65    129.31 o 
  -6  15   1       96.56      371.72    633.37 o 
  -5  15   1      437.11      271.15    104.90 o 
  -4  15   1        5.74       -2.03    185.90 o 
  -3  15   1      899.21      872.33    164.51 o 
  -2  15   1      111.91      124.83    172.28 o 
  -1  15   1     1509.34     1825.19    228.22 o 
   0  15   1      367.71      395.76    221.58 o 
   1  15   1     1459.16     1349.16    228.37 o 
   2  15   1      114.85      185.28    172.83 o 
   3  15   1      907.01      707.77    248.87 o 
   4  15   1        6.73        3.60    184.49 o 
   5  15   1      439.41      296.41    104.57 o 
   6  15   1      103.32      122.48    212.58 o 
  -5  16   1      499.79      520.41    131.96 o 
  -4  16   1      185.27      323.57    318.84 o 
  -3  16   1      157.63       84.18    149.58 o 
  -2  16   1      281.80      -49.69    294.90 o 
  -1  16   1      116.61      -48.23    221.06 o 
   0  16   1      210.01      -66.30    204.60 o 
   1  16   1      118.54      -40.95    221.23 o 
   2  16   1      292.77      239.64    167.95 o 
   3  16   1      153.26      162.09    134.67 o 
   4  16   1      198.34      149.96    158.01 o 
   5  16   1      487.17      334.76    401.54 o 
  -4  17   1      272.99      324.15    229.55 o 
  -3  17   1       94.40      133.76    108.00 o 
  -2  17   1      474.21      719.08    182.82 o 
  -1  17   1       82.37      102.05    243.91 o 
   0  17   1      184.75      356.30    147.10 o 
   1  17   1       82.49       51.12    193.73 o 
   2  17   1      565.54      636.16    190.31 o 
   3  17   1       97.60       93.89    150.00 o 
   4  17   1      263.08      343.21    222.89 o 
  -2  18   1      804.68      720.94    138.58 o 
  -1  18   1       64.88      153.82    131.22 o 
   0  18   1      752.52      896.30    140.35 o 
   1  18   1       64.94       20.01    133.32 o 
   2  18   1      846.86      627.08    398.53 o 
   1   0   2     1325.07     1515.54     13.77 o 
   2   0   2       38.70      121.88     27.97 o 
   3   0   2     1220.42     1214.95     29.19 o 
   4   0   2      794.60      698.06     30.72 o 
   5   0   2        0.43      -51.10     85.69 o 
   6   0   2     8889.80     9607.58    163.59 o 
   7   0   2       39.58        9.40    175.14 o 
  -8   1   2      201.69      201.11    174.91 o 
  -7   1   2      476.60      459.56    263.30 o 
  -6   1   2      474.26      462.66    108.46 o 
  -5   1   2     3067.18     3031.81     86.19 o 
  -4   1   2     1197.18     1246.34     42.05 o 
  -3   1   2     1939.15     2019.28     47.03 o 
  -2   1   2     3409.74     3581.03     53.53 o 
  -1   1   2      153.96      123.19     15.34 o 
   0   1   2      372.23      322.35      8.32 o 
   1   1   2      155.17      239.32     32.66 o 
   2   1   2     3401.84     3448.55     33.53 o 
   3   1   2     1972.71     1951.86     31.52 o 
   4   1   2     1194.30     1169.29     25.57 o 
   5   1   2     3135.11     2992.10     97.82 o 
   6   1   2      508.92      432.37     89.39 o 
   7   1   2      491.26      548.42    143.81 o 
   8   1   2      209.34      171.18    274.35 o 
  -9   2   2      396.85      346.04    190.66 o 
  -8   2   2      529.65      449.35    195.44 o 
  -7   2   2     2852.03     2588.26    290.04 o 
  -6   2   2      292.51      217.15    121.14 o 
  -5   2   2      508.98      501.23     58.99 o 
  -4   2   2     3081.38     3095.75     47.90 o 
  -3   2   2     1710.53     1746.67     36.91 o 
  -2   2   2     3058.40     2873.04     38.99 o 
  -1   2   2       96.85       99.85     19.75 o 
   0   2   2     3644.80     3511.90     41.29 o 
   1   2   2       96.14      205.10     38.43 o 
   2   2   2     2977.24     2889.46     47.44 o 
   3   2   2     1636.95     1708.03     22.19 o 
   4   2   2     3137.47     3133.17     81.87 o 
   5   2   2      456.68      513.36     64.15 o 
   6   2   2      325.64      220.08    135.84 o 
   7   2   2     2821.49     2749.30    273.27 o 
   8   2   2      490.87      381.34    189.89 o 
   9   2   2      428.63      378.84    223.07 o 
  -9   3   2        6.08      -14.45    195.09 o 
  -8   3   2       54.74      164.93    206.77 o 
  -6   3   2     1212.52     1120.10    166.95 o 
  -5   3   2     4985.00     4997.97    151.79 o 
  -4   3   2    17569.87    17235.73    302.07 o 
  -3   3   2     4337.40     4318.76     75.28 o 
  -2   3   2    20408.40    20701.20    246.60 o 
  -1   3   2      167.70      385.80     68.46 o 
   0   3   2     6505.45     6174.20     57.25 o 
   1   3   2      138.59      369.24     44.91 o 
   2   3   2    20065.19    20059.53    284.68 o 
   3   3   2     3108.07     2911.99     49.57 o 
   4   3   2    17352.26    17457.92    389.12 o 
   5   3   2     4347.23     4500.58    108.57 o 
   6   3   2     1147.87     1171.09    149.07 o 
   7   3   2     3938.15     4525.99    293.27 o 
   8   3   2       56.91     -110.99    200.17 o 
   9   3   2       12.37       47.44    156.86 o 
  -9   4   2      419.63      376.64    202.74 o 
  -8   4   2     1133.54     1152.23    215.62 o 
  -7   4   2     3392.47     3161.15    423.50 o 
  -6   4   2     2027.41     1829.37    300.46 o 
  -5   4   2     2802.88     2674.17    116.91 o 
  -4   4   2     5528.85     5336.60    145.48 o 
  -3   4   2     1278.27     1263.29     24.68 o 
  -2   4   2    15171.00    16309.28    305.22 o 
  -1   4   2     7974.66     7855.72    147.56 o 
   0   4   2     8168.56     7617.64     79.69 o 
   1   4   2     7762.96     8204.71    149.32 o 
   2   4   2    15254.41    16271.24    198.86 o 
   3   4   2     1285.47     1225.86     29.81 o 
   4   4   2     5759.27     5459.89    147.81 o 
   5   4   2     2768.15     2813.68    112.71 o 
   6   4   2     2110.79     1942.18    304.67 o 
   7   4   2     3319.42     2804.03    311.22 o 
   8   4   2     1147.57      982.11    208.37 o 
   9   4   2      433.23      269.63    121.71 o 
  -9   5   2      150.20      299.46    204.61 o 
  -8   5   2     2019.06     2409.45    323.18 o 
  -7   5   2      881.82      854.33    327.13 o 
  -6   5   2     1130.18      959.78    313.56 o 
  -5   5   2      438.80      405.78    124.62 o 
  -4   5   2      152.10      173.80     50.95 o 
  -3   5   2     1913.34     1773.72     56.35 o 
  -2   5   2     1135.65     1025.26     45.22 o 
  -1   5   2     1484.01     1412.97     70.77 o 
   0   5   2     2469.06     2572.98     49.68 o 
   1   5   2     1519.30     1351.24     73.92 o 
   2   5   2     1200.07     1144.16     40.00 o 
   3   5   2     1937.37     1828.45     58.16 o 
   4   5   2      208.30      252.70     68.58 o 
   5   5   2      400.27      363.67     87.43 o 
   6   5   2     1201.10     1017.40    234.75 o 
   7   5   2      929.35      919.50    311.08 o 
   8   5   2     2079.03     1902.90    275.06 o 
   9   5   2      142.57       68.44    138.63 o 
  -9   6   2     1233.76     1087.32    413.62 o 
  -8   6   2     1140.97     1193.43    291.67 o 
  -7   6   2     1706.70     1638.61    335.52 o 
  -6   6   2     3173.07     2726.92    582.74 o 
  -5   6   2     1647.46     1488.68    147.01 o 
  -4   6   2     4065.98     3971.26    149.01 o 
  -3   6   2     3479.86     3851.82    146.35 o 
  -2   6   2     5757.86     5582.54    203.34 o 
  -1   6   2    15792.58    15291.70    598.23 o 
   0   6   2     1850.58     1470.26     40.48 o 
   1   6   2    15509.76    15679.46    321.90 o 
   2   6   2     4858.37     5438.67    132.01 o 
   3   6   2     3365.50     3557.95    140.46 o 
   4   6   2     3286.86     3211.84     95.57 o 
   5   6   2     1530.38     1509.56    118.33 o 
   6   6   2     2672.82     2350.91    271.71 o 
   7   6   2     1678.28     1470.65    330.24 o 
   9   6   2     1221.14     1094.12    202.84 o 
  -9   7   2      838.39      815.98    391.31 o 
  -8   7   2     1549.69     1166.66    284.59 o 
  -7   7   2     1644.81     1428.51    346.57 o 
  -6   7   2     3186.80     2605.39    490.64 o 
  -5   7   2     2417.31     2283.58    250.97 o 
  -4   7   2     4688.92     4450.73    226.46 o 
  -3   7   2     8194.09     9130.93    346.01 o 
  -2   7   2     6132.26     6124.96    152.49 o 
  -1   7   2     6066.69     5859.32    234.66 o 
   0   7   2      150.56      118.77     46.38 o 
   1   7   2     6370.22     5616.81    341.47 o 
   2   7   2     6161.97     6152.49    163.89 o 
   3   7   2     8402.85     8726.95    433.17 o 
   4   7   2     4604.06     4592.66    206.37 o 
   5   7   2     2530.25     2072.27    273.59 o 
   6   7   2     3143.62     2667.83    260.26 o 
   7   7   2     1704.56     1566.43    333.25 o 
   8   7   2     1515.99     1389.05    284.80 o 
   9   7   2      911.70      732.07    184.39 o 
  -9   8   2      444.32      337.40    372.78 o 
  -8   8   2       58.08      115.93    273.54 o 
  -7   8   2     1674.62     1544.86    345.65 o 
  -6   8   2      542.41      427.11    284.02 o 
  -5   8   2     6351.15     5833.27    500.90 o 
  -4   8   2      216.47      190.70    107.60 o 
  -3   8   2     3917.93     3955.43    123.65 o 
  -2   8   2     2760.56     2902.75     73.91 o 
  -1   8   2     1949.65     1904.65     92.48 o 
   0   8   2      753.83      741.42     45.40 o 
   1   8   2     1994.22     2175.80     60.80 o 
   2   8   2     2793.54     2985.67     62.45 o 
   3   8   2     4141.27     4283.04    184.88 o 
   4   8   2      211.36       71.23    160.88 o 
   5   8   2     6736.42     6010.66    751.29 o 
   6   8   2      578.94      618.69    240.86 o 
   7   8   2     1841.50     1817.30    340.66 o 
   8   8   2       68.64      242.33    274.39 o 
   9   8   2      458.02      390.77    170.93 o 
  -8   9   2      418.24      386.70    261.32 o 
  -7   9   2      180.64      136.65    338.04 o 
  -6   9   2     1888.90     1680.85    398.71 o 
  -5   9   2      928.18     1238.87    196.33 o 
  -4   9   2      388.17      305.04    136.51 o 
  -3   9   2     2461.11     2648.81    207.77 o 
  -2   9   2      385.29      414.00     64.59 o 
  -1   9   2      891.24      984.01     68.40 o 
   0   9   2      148.93      112.52     54.40 o 
   1   9   2      607.38      696.92     56.00 o 
   2   9   2      343.45      434.26     75.38 o 
   3   9   2     1954.99     2071.29    140.84 o 
   4   9   2      375.89      320.19    178.49 o 
   5   9   2      701.38      940.54    190.31 o 
   6   9   2     1847.13     1880.95    383.46 o 
   7   9   2       96.66      113.00    204.98 o 
   8   9   2      380.74      150.53    275.52 o 
  -8  10   2      455.81      550.87    242.97 o 
  -7  10   2     1519.82     1079.08    459.03 o 
  -6  10   2     1704.73     1417.72    250.18 o 
  -5  10   2     2254.28     2186.15    276.18 o 
  -4  10   2     4299.85     4410.31    414.16 o 
  -3  10   2     1041.10      975.62    134.37 o 
  -2  10   2     2600.80     2641.88    110.68 o 
  -1  10   2      848.21      717.52     64.85 o 
   0  10   2     1102.02     1094.68     85.02 o 
   1  10   2      850.41      745.16     66.23 o 
   2  10   2     2735.86     2700.21     79.17 o 
   3  10   2     1014.28      860.00    129.66 o 
   4  10   2     4358.09     4306.00    386.83 o 
   5  10   2     2199.92     1778.06    347.97 o 
   6  10   2     1744.81     1546.20    253.30 o 
   7  10   2     1495.31     1026.09    292.93 o 
   8  10   2      536.63      535.39    489.17 o 
  -8  11   2      394.44      778.72    223.31 o 
  -7  11   2      519.77      545.99    236.58 o 
  -6  11   2     2009.02     2125.38    338.58 o 
  -5  11   2      194.91      153.65    200.37 o 
  -4  11   2     2652.66     2977.52    290.00 o 
  -3  11   2      205.90       51.75    170.50 o 
  -2  11   2      849.06      710.32    154.87 o 
  -1  11   2       94.41       99.77    111.26 o 
   0  11   2       81.26      334.89    171.26 o 
   1  11   2       97.94      136.27    145.47 o 
   2  11   2      881.46      542.60    148.03 o 
   3  11   2      195.80      224.54    129.53 o 
   4  11   2     2812.14     3040.61    345.67 o 
   5  11   2      173.45      -10.73    173.46 o 
   6  11   2     2170.18     2309.23    389.57 o 
   7  11   2      552.82      573.64    199.65 o 
   8  11   2      427.78      678.44    216.16 o 
  -7  12   2      439.28      440.08    282.89 o 
  -6  12   2      173.85       82.97    144.79 o 
  -5  12   2     1205.60     1155.67    188.87 o 
  -4  12   2      816.91      730.54    239.09 o 
  -3  12   2     2291.69     2104.51    194.22 o 
  -2  12   2     1737.93     1898.69    177.33 o 
  -1  12   2       99.43       56.52    141.89 o 
   0  12   2     1228.11     1013.56    172.55 o 
   1  12   2      116.69      119.18    164.96 o 
   2  12   2     1504.19     1638.43    177.30 o 
   3  12   2     2328.51     1878.63    147.73 o 
   4  12   2      636.81      349.51    187.43 o 
   5  12   2     1182.70     1067.46    167.67 o 
   6  12   2      140.75      158.16    242.62 o 
   7  12   2      397.62      423.06    180.22 o 
  -7  13   2      463.91      685.85    239.50 o 
  -6  13   2      331.31      324.97    146.48 o 
  -5  13   2     2297.59     2190.97    184.52 o 
  -4  13   2      485.11      451.89    159.12 o 
  -3  13   2      254.74      191.43    180.98 o 
  -2  13   2     1665.38     1574.83    212.96 o 
  -1  13   2     3401.69     3578.86    205.60 o 
   0  13   2       20.12      118.76    152.50 o 
   1  13   2     3376.31     3455.82    183.90 o 
   2  13   2     1664.21     1470.75    215.44 o 
   3  13   2      229.12      168.59    139.68 o 
   4  13   2      492.70      454.16    161.45 o 
   5  13   2     2325.76     2095.84    171.89 o 
   6  13   2      317.00      427.06    188.55 o 
   7  13   2      537.91      868.08    242.69 o 
  -6  14   2      126.84      190.68    117.72 o 
  -5  14   2      465.54      634.99    205.43 o 
  -4  14   2       39.35       38.44    200.80 o 
  -3  14   2      952.83      978.38    228.77 o 
  -2  14   2      160.85      264.27    182.75 o 
  -1  14   2      977.63      712.46    291.12 o 
   0  14   2       13.50       19.70    218.15 o 
   1  14   2      989.39      473.30    296.81 o 
   2  14   2      163.99      131.45    182.99 o 
   3  14   2      996.20     1051.42    247.11 o 
   4  14   2       47.61      204.66    141.70 o 
   5  14   2      500.14      614.02    145.80 o 
   6  14   2      127.01      278.09    125.51 o 
  -6  15   2      501.03      628.08    205.50 o 
  -5  15   2      411.06      675.91    177.49 o 
  -4  15   2      452.39      394.13    182.20 o 
  -3  15   2      110.76      165.86    164.33 o 
  -2  15   2       60.17      173.49    201.22 o 
  -1  15   2       42.81       39.60    271.07 o 
   0  15   2      480.63      481.02    220.74 o 
   1  15   2       76.88      -42.52    169.90 o 
   2  15   2       66.67      117.35    200.09 o 
   3  15   2      167.38      269.01    175.80 o 
   4  15   2      438.72      226.76    184.76 o 
   5  15   2      406.71      635.24    117.38 o 
   6  15   2      463.96      588.02    211.87 o 
  -5  16   2      223.56      436.22    202.64 o 
  -4  16   2      433.39      392.19    172.71 o 
  -3  16   2      579.93      517.45    149.92 o 
  -2  16   2     1798.83     1721.70    303.01 o 
  -1  16   2       49.93      128.25    358.83 o 
   0  16   2     1385.84      -63.91    333.80 o 
   1  16   2       50.77       -6.84    218.42 o 
   2  16   2     1744.92     1542.16    249.97 o 
   3  16   2      606.63      666.85    176.73 o 
   4  16   2      357.98      438.32    159.91 o 
   5  16   2      255.63      315.81    186.43 o 
  -4  17   2       32.14     -186.90    233.20 o 
  -3  17   2      334.21      133.08    241.14 o 
  -2  17   2       13.77      -97.66    191.05 o 
  -1  17   2      106.17      219.94    217.68 o 
   0  17   2      233.33      221.81    148.20 o 
   1  17   2       98.12       79.46    191.34 o 
   2  17   2       17.39      160.54    230.73 o 
   3  17   2      320.22      110.08    153.94 o 
   4  17   2       25.45      115.64    215.49 o 
  -2  18   2      430.65      641.12    304.14 o 
  -1  18   2      117.02       -7.53    130.51 o 
   0  18   2      617.90      292.37    125.33 o 
   1  18   2      117.18       88.71    132.31 o 
   2  18   2      493.78      196.54    215.65 o 
   1   0   3      113.62      117.11      8.85 o 
   2   0   3      452.53      543.77     29.17 o 
   3   0   3     5940.59     5909.47     96.07 o 
   4   0   3        2.26       74.29     30.19 o 
   5   0   3      720.15      801.46     54.43 o 
   6   0   3     1752.84     1769.02    103.77 o 
   7   0   3     1147.98     1017.49    153.08 o 
   8   0   3      877.37      798.44    235.68 o 
  -8   1   3      149.24      130.69    241.34 o 
  -7   1   3       16.55     -103.23    156.93 o 
  -6   1   3     1935.29     1950.31    107.62 o 
  -5   1   3      467.07      458.99     64.05 o 
  -4   1   3      400.94      415.34     40.07 o 
  -3   1   3     3581.83     3571.73     58.29 o 
  -2   1   3    11850.39    11716.41    160.42 o 
  -1   1   3      946.65      931.36     18.09 o 
   0   1   3     5921.79     6258.88     68.44 o 
   1   1   3     1011.93      960.93     16.22 o 
   2   1   3    11184.15    11232.76    101.81 o 
   3   1   3     3562.48     3386.92     73.95 o 
   4   1   3      381.35      360.49     21.15 o 
   5   1   3      525.07      539.67     54.59 o 
   6   1   3     1887.46     1921.04    103.59 o 
   7   1   3       24.99      -20.85    144.19 o 
   8   1   3      113.41      336.12    302.40 o 
  -9   2   3      175.99      151.98    191.15 o 
  -8   2   3     2771.80     2779.59    201.69 o 
  -7   2   3     2662.67     2658.34    330.93 o 
  -6   2   3     2399.82     2383.63    151.88 o 
  -5   2   3      229.07      232.13     65.89 o 
  -4   2   3     4132.47     4213.40     74.75 o 
  -3   2   3     1231.01     1177.65     35.25 o 
  -2   2   3     8981.37     8532.34     76.62 o 
  -1   2   3     1282.65     1164.34     43.59 o 
   0   2   3     1659.78     1846.67     28.02 o 
   1   2   3     1450.73     1357.64     25.93 o 
   2   2   3     8995.86     8698.24    101.60 o 
   3   2   3      907.19      875.60     29.18 o 
   4   2   3     4202.09     4252.13    132.91 o 
   5   2   3      141.33      129.78     60.93 o 
   6   2   3     2246.82     2140.98    140.03 o 
   7   2   3     2695.79     2493.41    190.71 o 
   8   2   3     2597.02     2956.65    340.55 o 
   9   2   3      167.45      214.07    225.23 o 
  -9   3   3      629.02      658.65    204.72 o 
  -8   3   3     1615.76     1738.03    209.80 o 
  -7   3   3      544.49      331.02    330.24 o 
  -6   3   3     1259.84     1038.05    292.84 o 
  -5   3   3     2309.19     2206.83     72.26 o 
  -4   3   3      434.87      366.04     35.40 o 
  -3   3   3     1748.56     1724.52     33.70 o 
  -2   3   3     9611.70     9809.24    135.32 o 
  -1   3   3    23924.85    22502.05    347.95 o 
   0   3   3     8493.21     8214.25    102.11 o 
   1   3   3    24225.54    24567.02    497.52 o 
   2   3   3     9433.12     9314.46    177.79 o 
   3   3   3     1622.86     1549.90     35.47 o 
   4   3   3      411.89      365.96     48.14 o 
   5   3   3     2068.41     2037.13     64.51 o 
   6   3   3     1300.72     1243.05    152.32 o 
   7   3   3      463.83      441.27    229.52 o 
   8   3   3     1691.01     1442.10    236.75 o 
   9   3   3      718.74      704.36    155.21 o 
  -9   4   3      183.04      232.10    206.31 o 
  -8   4   3      247.92      334.00    220.42 o 
  -7   4   3      515.79      475.67    244.35 o 
  -6   4   3      142.49      236.10    305.13 o 
  -5   4   3       82.64       52.36     82.17 o 
  -4   4   3     3315.61     3167.17     96.29 o 
  -3   4   3     1252.29     1244.35     38.54 o 
  -2   4   3     2662.26     2762.98     52.87 o 
  -1   4   3      796.58      838.69     48.58 o 
   0   4   3     1037.87     1081.93     42.03 o 
   1   4   3      693.32      728.41     41.35 o 
   2   4   3     2547.93     2819.85     64.37 o 
   3   4   3     1188.36     1163.71     34.94 o 
   4   4   3     3199.54     3216.41     80.15 o 
   5   4   3       84.46      104.00     76.17 o 
   6   4   3      116.58      179.03    174.13 o 
   7   4   3      492.92      433.28    298.40 o 
   8   4   3      208.18      260.92    211.30 o 
   9   4   3      184.88      200.77    118.33 o 
  -9   5   3       79.97       56.39    208.51 o 
  -8   5   3      467.21      831.92    390.56 o 
  -7   5   3     2859.46     2812.84    334.64 o 
  -6   5   3     4899.35     4234.48    326.91 o 
  -5   5   3      331.96      361.04     96.95 o 
  -4   5   3     1303.04     1233.84     71.93 o 
  -3   5   3     1075.80     1070.80     36.37 o 
  -2   5   3      756.88      841.77     42.39 o 
  -1   5   3    12854.04    12079.43    278.64 o 
   0   5   3     1663.70     1600.05     39.94 o 
   1   5   3    12359.67    12349.95    130.78 o 
   2   5   3      850.38      927.50     34.79 o 
   3   5   3     1150.45     1039.96     50.77 o 
   4   5   3      958.70     1061.07     87.33 o 
   5   5   3      309.69      285.52     90.23 o 
   6   5   3     4626.80     3787.36    259.16 o 
   7   5   3     2685.66     2265.45    312.82 o 
   8   5   3      489.41      627.80    268.90 o 
   9   5   3       62.58       41.72    135.57 o 
  -9   6   3       31.67     -150.85    205.07 o 
  -8   6   3      638.78      586.46    291.60 o 
  -7   6   3      516.12      408.77    338.85 o 
  -6   6   3     4531.38     4392.69    697.04 o 
  -5   6   3       82.59      133.11    144.31 o 
  -4   6   3      227.69      202.15     90.16 o 
  -3   6   3     8118.55     8221.28    262.45 o 
  -2   6   3     2030.68     1973.80     89.57 o 
  -1   6   3    13982.60    14020.64    429.93 o 
   0   6   3      308.77      239.48     37.96 o 
   1   6   3    13691.99    14903.04    164.30 o 
   2   6   3     2139.21     2192.25     53.32 o 
   3   6   3     7936.80     8484.22    207.41 o 
   4   6   3      220.74      284.54     78.82 o 
   5   6   3      108.54       41.96    123.44 o 
   6   6   3     4519.88     3525.40    262.98 o 
   7   6   3      582.77      545.27    320.79 o 
   8   6   3      677.34      774.18    555.79 o 
   9   6   3       47.22        3.81    141.91 o 
  -9   7   3      358.04      303.82    396.16 o 
  -8   7   3      475.94      427.04    282.39 o 
  -7   7   3     1131.83     1089.83    347.24 o 
  -6   7   3      646.78      539.54    221.22 o 
  -5   7   3     1166.01     1046.26    162.36 o 
  -4   7   3     1380.15     1211.23     90.80 o 
  -3   7   3     1287.97     1258.02     87.99 o 
  -2   7   3     2015.51     1741.91    146.11 o 
  -1   7   3     1603.27     1560.13     58.67 o 
   0   7   3       13.38       -3.26     43.15 o 
   1   7   3     1531.47     1662.95     53.60 o 
   2   7   3     1978.54     2072.66     74.51 o 
   3   7   3     1240.37     1097.02     82.73 o 
   4   7   3     1403.40     1318.69    105.84 o 
   5   7   3     1101.53      827.86    219.47 o 
   6   7   3      622.71      489.12    226.54 o 
   7   7   3     1076.39      917.95    325.64 o 
   8   7   3      436.42      399.49    277.72 o 
   9   7   3      362.60      160.62    177.70 o 
  -9   8   3       99.01        5.31    374.16 o 
  -8   8   3      945.79     1197.43    280.52 o 
  -7   8   3     1035.11     1519.57    342.53 o 
  -6   8   3      106.55      148.97    230.27 o 
  -5   8   3     9754.04     9637.47    834.05 o 
  -4   8   3     2029.88     2253.75    208.96 o 
  -3   8   3     3509.82     3372.23    153.93 o 
  -2   8   3      240.74      191.11     56.09 o 
  -1   8   3     6437.08     6326.92    268.08 o 
   0   8   3     5165.34     4919.56    125.65 o 
   1   8   3     6930.67     7701.51     77.10 o 
   2   8   3      276.06      270.69     74.47 o 
   3   8   3     3531.08     3786.21    150.85 o 
   4   8   3     2016.16     1915.36    197.35 o 
   5   8   3     9414.46     9571.73    369.98 o 
   6   8   3       90.22       41.34    237.90 o 
   7   8   3     1017.56     1132.03    366.57 o 
   8   8   3      911.53     1108.96    276.16 o 
   9   8   3      131.33      208.69    164.63 o 
  -8   9   3       94.83      171.43    260.15 o 
  -7   9   3      673.28      771.03    340.73 o 
  -6   9   3      735.75      753.01    241.74 o 
  -5   9   3     4818.36     4160.90    463.43 o 
  -4   9   3     1144.31     1056.74    139.52 o 
  -3   9   3     3864.49     4045.76    214.11 o 
  -2   9   3     1412.87     1607.89     61.15 o 
  -1   9   3      277.12      287.67     66.61 o 
   0   9   3     3161.02     3266.32    124.79 o 
   1   9   3      290.03      312.08     51.27 o 
   2   9   3     1406.37     1545.35     77.40 o 
   3   9   3     3966.90     3990.59    227.55 o 
   4   9   3     1235.57     1061.90    177.27 o 
   5   9   3     4981.24     4089.29    685.26 o 
   6   9   3      748.79      760.44    276.62 o 
   7   9   3      717.62      418.52    210.65 o 
   8   9   3       86.53       24.23    263.37 o 
  -8  10   3      124.07      369.59    243.57 o 
  -7  10   3      130.92      337.33    322.20 o 
  -6  10   3      127.71       88.70    187.03 o 
  -5  10   3      200.19      276.99    201.63 o 
  -4  10   3      786.89      856.92    164.04 o 
  -3  10   3      171.59      115.47    131.04 o 
  -2  10   3      777.84     1000.31     95.72 o 
  -1  10   3      608.24      536.18     78.52 o 
   0  10   3       44.76      -35.28     80.09 o 
   1  10   3      619.30      551.35     70.49 o 
   2  10   3      778.10      896.07    101.74 o 
   3  10   3      163.03       56.42    138.86 o 
   4  10   3      804.26      964.38    209.94 o 
   5  10   3      224.15      159.07    227.32 o 
   6  10   3      127.64      -17.93    253.15 o 
   7  10   3      117.35      203.90    273.59 o 
  -8  11   3      557.08      943.38    223.81 o 
  -7  11   3      177.99      240.91    184.02 o 
  -6  11   3     1343.24     1045.94    237.01 o 
  -5  11   3      124.23      141.52    202.40 o 
  -4  11   3     5338.69     5443.81    838.38 o 
  -3  11   3     3441.06     3385.99    215.14 o 
  -2  11   3    19583.79    20048.41    705.32 o 
  -1  11   3     5190.23     5038.58    137.14 o 
   0  11   3    11556.12    11678.68    194.08 o 
   1  11   3     5088.91     4872.15    161.01 o 
   2  11   3    19861.63    19424.59    626.01 o 
   3  11   3     3397.36     3382.40    181.28 o 
   4  11   3     5208.71     5920.27    350.72 o 
   5  11   3      107.55       59.61    189.63 o 
   6  11   3     1191.36     1199.09    390.58 o 
   7  11   3      162.84      172.82    196.68 o 
   8  11   3      524.24      818.17    210.88 o 
  -7  12   3      328.55      470.15    278.78 o 
  -6  12   3      729.65      601.34    146.15 o 
  -5  12   3      928.43      982.04    268.92 o 
  -4  12   3     1149.45     1283.01    239.83 o 
  -3  12   3     3724.78     3294.43    237.35 o 
  -2  12   3      215.68      198.28    179.28 o 
  -1  12   3        1.71        0.61    116.93 o 
   0  12   3       73.01     -106.42    145.34 o 
   1  12   3        3.66      -36.59    166.20 o 
   2  12   3      209.00      267.33    179.01 o 
   3  12   3     3888.76     3299.34    205.27 o 
   4  12   3     1182.98     1233.15    152.19 o 
   5  12   3      932.74      702.50    167.91 o 
   6  12   3      773.18      889.13    310.59 o 
   7  12   3      323.92      221.91    180.63 o 
  -7  13   3      292.51      330.49    240.81 o 
  -6  13   3       38.38       24.70    153.39 o 
  -5  13   3      940.89      820.42    158.89 o 
  -4  13   3      228.98      351.79    157.90 o 
  -3  13   3     1070.83     1185.92    185.60 o 
  -2  13   3      539.93      609.78    186.02 o 
  -1  13   3      193.04      232.02    183.83 o 
   0  13   3       77.64      162.73    153.19 o 
   1  13   3      205.62      319.75    198.50 o 
   2  13   3      522.65      450.49    185.23 o 
   3  13   3     1105.70     1069.89    162.92 o 
   4  13   3      243.38      255.21    161.97 o 
   5  13   3      974.52      758.31    157.79 o 
   6  13   3       41.92      -25.45    191.82 o 
   7  13   3      291.54      252.28    155.25 o 
  -6  14   3      377.64      377.37    115.38 o 
  -5  14   3     2832.98     2864.57    305.12 o 
  -4  14   3      245.09      260.13    201.18 o 
  -3  14   3     2571.87     2920.81    184.50 o 
  -2  14   3     2284.01     2475.91    184.51 o 
  -1  14   3     9509.69     9475.33    251.20 o 
   0  14   3       14.18     -129.34    244.32 o 
   1  14   3     9519.11     9698.70    253.20 o 
   2  14   3     2224.11     2246.05    186.19 o 
   3  14   3     2525.83     2674.82    257.60 o 
   4  14   3      225.64      270.56    152.78 o 
   5  14   3     2741.66     2918.28    395.50 o 
   6  14   3      361.76      290.42    125.12 o 
  -6  15   3      154.16      105.12    198.84 o 
  -5  15   3       29.42       98.19    175.75 o 
  -4  15   3      181.14      181.80    181.32 o 
  -3  15   3      178.59      223.64    163.01 o 
  -2  15   3       75.38      -60.34    215.17 o 
  -1  15   3     1124.20      833.32    252.20 o 
   0  15   3      501.05      548.16    243.97 o 
   1  15   3     1139.96     1205.50    172.32 o 
   2  15   3       80.98       15.15    166.65 o 
   3  15   3      174.13      159.67    203.04 o 
   4  15   3      191.05      233.21    185.27 o 
   5  15   3       29.04       43.80    104.64 o 
   6  15   3      167.98      143.23    214.57 o 
  -5  16   3      133.63      293.63    136.83 o 
  -4  16   3      370.30      301.52    170.25 o 
  -3  16   3       74.35      179.34    151.89 o 
  -2  16   3      386.81      687.69    326.70 o 
  -1  16   3        6.39      -43.94    198.58 o 
   0  16   3      642.53      316.10    271.86 o 
   1  16   3        4.11      -76.69    218.69 o 
   2  16   3      399.96      410.91    149.36 o 
   3  16   3       61.70      108.91    170.47 o 
   4  16   3      398.26      338.82    159.66 o 
   5  16   3      125.77      149.84    263.71 o 
  -4  17   3      588.23      794.58    233.87 o 
  -3  17   3      176.16      130.41    140.64 o 
  -2  17   3     2359.08     2680.24    207.84 o 
  -1  17   3       26.79      -59.65    194.00 o 
   0  17   3     2633.37     3175.43    172.10 o 
   1  17   3       33.58      -17.37    191.02 o 
   2  17   3     2428.57     2591.51    252.75 o 
   3  17   3      179.01      205.93    155.62 o 
   4  17   3      563.02      424.63    219.24 o 
  -2  18   3      607.32      524.28    142.47 o 
  -1  18   3       90.17      112.09    152.16 o 
   0  18   3     1321.41     1193.39    129.52 o 
   1  18   3       93.57      164.04    132.16 o 
   2  18   3      596.94      673.18    168.95 o 
   0   0   4    82593.34    85498.37    920.59 o 
   1   0   4       33.19       89.07     13.40 o 
   2   0   4      113.64       93.29     18.14 o 
   3   0   4       27.02       18.34     23.45 o 
   4   0   4      927.46      808.33     55.31 o 
   5   0   4      207.95      221.96     55.05 o 
   6   0   4      864.98      735.03    100.26 o 
   7   0   4        0.44      -20.47    297.69 o 
   8   0   4       67.04       62.73    235.29 o 
  -8   1   4       44.85      109.73    249.06 o 
  -7   1   4      386.23      327.75    159.69 o 
  -6   1   4      771.12      710.58    112.46 o 
  -5   1   4      213.03      222.44     60.29 o 
  -4   1   4      762.89      816.11     41.59 o 
  -3   1   4     9815.30    10030.90    147.48 o 
  -2   1   4       44.65       18.47     39.04 o 
  -1   1   4     2431.30     2390.95     24.76 o 
   0   1   4     7532.33     7943.62     84.26 o 
   1   1   4     2588.17     2466.78     33.03 o 
   2   1   4       44.79       56.59     14.51 o 
   3   1   4     9839.68     9830.66    207.62 o 
   4   1   4      780.28      856.28     36.88 o 
   5   1   4      277.73      254.68     59.94 o 
   6   1   4      805.93      777.16    119.04 o 
   7   1   4      411.05      360.72    146.61 o 
   8   1   4       50.78      155.81    305.42 o 
  -9   2   4      362.47      314.31    198.49 o 
  -8   2   4      826.04      701.51    198.27 o 
  -7   2   4      309.97      211.79    210.19 o 
  -6   2   4       93.57       49.45    151.10 o 
  -5   2   4      377.66      426.89     62.46 o 
  -4   2   4     9881.51     9657.80    203.47 o 
  -3   2   4     6774.00     6863.10    110.35 o 
  -2   2   4     1389.32     1440.00     53.90 o 
  -1   2   4      762.10      764.76     21.77 o 
   0   2   4     2673.55     2535.22     34.73 o 
   1   2   4      721.48      752.17     23.67 o 
   2   2   4     1183.19     1226.63     32.39 o 
   3   2   4     6609.07     6328.23    178.95 o 
   4   2   4     9788.44    10052.58    203.69 o 
   5   2   4      341.34      438.36     73.85 o 
   6   2   4      127.96      179.22    111.88 o 
   7   2   4      369.53      483.79    178.25 o 
   8   2   4      760.39      676.53    340.69 o 
   9   2   4      427.81      492.25    231.07 o 
  -9   3   4      349.16      344.84    207.66 o 
  -8   3   4      249.22      259.30    209.91 o 
  -7   3   4     1000.63     1088.81    325.82 o 
  -6   3   4      508.53      416.66    384.97 o 
  -5   3   4      873.25      752.43     74.74 o 
  -4   3   4     1842.33     1826.32     36.00 o 
  -3   3   4     8842.95     8576.54    149.44 o 
  -2   3   4     2828.85     2703.52     53.87 o 
  -1   3   4     5241.26     5061.07     92.16 o 
   0   3   4     1098.20     1004.24     35.00 o 
   1   3   4     5640.68     5781.04    113.00 o 
   2   3   4     2955.79     3043.85     80.61 o 
   3   3   4     8934.13     8650.85    193.94 o 
   4   3   4     1731.55     1771.78     46.43 o 
   5   3   4      790.50      636.89     80.35 o 
   6   3   4      448.39      444.80    182.10 o 
   7   3   4      946.44      828.96    224.51 o 
   8   3   4      230.41      116.21    310.57 o 
   9   3   4      299.73      269.93    246.12 o 
  -9   4   4      243.04      218.21    212.09 o 
  -8   4   4     1905.19     1904.33    220.41 o 
  -7   4   4      196.03      154.30    240.82 o 
  -6   4   4      477.29      457.75    317.39 o 
  -5   4   4      942.69      892.73     85.33 o 
  -4   4   4      761.66      748.30     36.61 o 
  -3   4   4     5811.67     6036.68    139.72 o 
  -2   4   4     2439.65     2452.26     60.06 o 
  -1   4   4     7596.53     7124.89    139.98 o 
   0   4   4     4018.02     3832.82     69.39 o 
   1   4   4     7688.11     7380.54     96.21 o 
   2   4   4     2407.18     2645.34     78.24 o 
   3   4   4     5810.28     5911.93    158.19 o 
   4   4   4      703.87      698.21     47.45 o 
   5   4   4      957.40      933.70     78.97 o 
   6   4   4      470.63      433.87    140.55 o 
   7   4   4      178.43        7.05    289.87 o 
   8   4   4     1987.00     1678.55    242.49 o 
   9   4   4      257.04      -60.18    164.79 o 
  -9   5   4        0.74      -33.36    211.95 o 
  -8   5   4      799.30      800.66    226.28 o 
  -7   5   4      401.77      296.24    332.79 o 
  -6   5   4      860.92      799.97    316.01 o 
  -5   5   4     2417.72     2326.69    160.09 o 
  -4   5   4     1372.95     1380.17     73.92 o 
  -3   5   4     3013.62     2919.65     88.28 o 
  -2   5   4       11.64        8.26     43.08 o 
  -1   5   4     1773.66     1736.99     50.41 o 
   0   5   4      854.48      850.08     40.67 o 
   1   5   4     1951.56     2072.23     66.02 o 
   2   5   4        4.79       -4.59     27.35 o 
   3   5   4     3101.41     3062.10     66.80 o 
   4   5   4     1243.42     1316.40     71.87 o 
   5   5   4     2211.55     2313.07     94.55 o 
   6   5   4      862.60      678.56    196.38 o 
   7   5   4      376.49      298.72    310.37 o 
   8   5   4      910.57      737.06    261.21 o 
   9   5   4        0.82      -73.38    130.59 o 
  -9   6   4      254.63      216.76    204.54 o 
  -8   6   4      510.10      497.28    293.09 o 
  -7   6   4      299.34       96.02    344.41 o 
  -6   6   4     1488.53     1501.79    336.90 o 
  -5   6   4     1652.84     1321.91    148.25 o 
  -4   6   4     3667.46     3656.71    125.11 o 
  -3   6   4     5787.97     5782.49    151.20 o 
  -2   6   4      566.76      536.70     49.23 o 
  -1   6   4     2575.13     2442.73     73.40 o 
   0   6   4      584.89      651.10     34.54 o 
   1   6   4     2512.20     2651.41     55.24 o 
   2   6   4      426.04      399.31     48.25 o 
   3   6   4     6012.49     5899.56    232.15 o 
   4   6   4     3779.19     3751.81    161.54 o 
   5   6   4     1758.04     1797.05    127.04 o 
   6   6   4     1418.40     1135.38    217.23 o 
   7   6   4      258.41      284.13    315.83 o 
   9   6   4      271.21      205.74    135.32 o 
  -9   7   4      235.25      167.35    197.25 o 
  -8   7   4       53.34       51.18    284.52 o 
  -7   7   4      338.82      478.33    344.62 o 
  -6   7   4      923.47      654.30    249.72 o 
  -5   7   4      280.68      269.43    161.60 o 
  -4   7   4     1317.04     1224.62     85.23 o 
  -3   7   4      944.82      979.14     59.49 o 
  -2   7   4      349.94      343.12     39.87 o 
  -1   7   4     4750.83     4525.65    169.82 o 
   0   7   4      678.31      538.99     48.32 o 
   1   7   4     4757.09     4980.89     80.57 o 
   2   7   4      329.86      351.55     51.16 o 
   3   7   4      973.65      971.74     86.04 o 
   4   7   4     1402.11     1375.75    104.24 o 
   5   7   4      255.95      152.29    217.59 o 
   6   7   4      949.80      792.68    228.81 o 
   7   7   4      365.83       97.44    318.06 o 
   8   7   4       65.96       97.15    276.23 o 
   9   7   4      260.02      297.38    169.48 o 
  -9   8   4       81.75      103.32    184.43 o 
  -8   8   4      188.06      266.74    276.94 o 
  -7   8   4      638.60      702.92    338.92 o 
  -6   8   4      515.55      542.39    229.91 o 
  -5   8   4     5890.03     5424.24    391.79 o 
  -4   8   4      557.93      524.08    111.07 o 
  -3   8   4      972.08      931.55     63.52 o 
  -2   8   4     2399.74     2501.16     75.14 o 
  -1   8   4      488.37      535.84     57.13 o 
   0   8   4      270.06      200.99     38.20 o 
   1   8   4      529.65      541.05     52.40 o 
   2   8   4     2541.84     2587.64     73.41 o 
   3   8   4     1087.77     1142.60     93.79 o 
   4   8   4      559.03      507.41    159.44 o 
   5   8   4     6105.19     5976.30    260.16 o 
   6   8   4      450.55      383.15    242.48 o 
   7   8   4      689.56      440.46    209.44 o 
   8   8   4      146.28      147.34    271.34 o 
   9   8   4       49.51      115.75    154.78 o 
  -8   9   4       15.67      109.16    262.88 o 
  -7   9   4      138.26      107.32    337.47 o 
  -6   9   4     2557.88     1949.12    399.87 o 
  -5   9   4     7562.25     7231.84    760.10 o 
  -4   9   4      456.14      277.76    140.39 o 
  -3   9   4     4006.38     3805.72    119.19 o 
  -2   9   4      631.17      666.48     66.82 o 
  -1   9   4      395.28      305.21     70.35 o 
   0   9   4      681.51      705.76     60.09 o 
   1   9   4      260.54      246.31     53.41 o 
   2   9   4      581.46      567.29     85.66 o 
   3   9   4     3810.20     3871.27    267.25 o 
   4   9   4      512.90      309.86    177.05 o 
   5   9   4     7572.16     7772.00    303.04 o 
   6   9   4     2701.17     2288.08    251.80 o 
   7   9   4      154.55      135.00    209.23 o 
   8   9   4       31.73       26.42    256.71 o 
  -8  10   4      219.92      183.26    246.37 o 
  -7  10   4      275.53       82.92    323.34 o 
  -6  10   4      217.18      248.35    208.35 o 
  -5  10   4      381.42      290.85    238.16 o 
  -4  10   4       79.92      146.18    152.25 o 
  -3  10   4      674.81      621.13    131.93 o 
  -2  10   4      371.82      360.96     85.79 o 
  -1  10   4     1393.52     1482.58     87.10 o 
   0  10   4     1099.56     1152.63     83.51 o 
   1  10   4     1419.91     1474.22     76.78 o 
   2  10   4      419.30      338.73     94.67 o 
   3  10   4      678.89      525.55    152.17 o 
   4  10   4      107.20      -25.43    166.20 o 
   5  10   4      431.87      323.16    214.39 o 
   6  10   4      189.28      136.68    249.57 o 
   7  10   4      324.47      218.02    200.40 o 
   8  10   4      197.93      236.17    239.71 o 
  -8  11   4      486.15      631.48    224.09 o 
  -7  11   4       75.87      284.55    301.06 o 
  -6  11   4     1420.83     1132.93    186.41 o 
  -5  11   4     1310.65     1310.40    249.22 o 
  -4  11   4     2423.61     2387.63    297.52 o 
  -3  11   4      811.17      869.39    174.61 o 
  -2  11   4     1984.44     2200.58    264.67 o 
  -1  11   4      897.57      822.94    124.52 o 
   0  11   4     1497.55     1486.99    113.65 o 
   1  11   4      865.01      800.08    210.76 o 
   2  11   4     2122.56     1925.76    144.04 o 
   3  11   4      750.09      710.64    128.53 o 
   4  11   4     2619.79     2962.04    228.19 o 
   5  11   4     1201.91     1152.93    188.86 o 
   6  11   4     1512.74     1523.17    251.50 o 
   7  11   4       51.13      -24.65    195.78 o 
   8  11   4      406.49      304.00    203.91 o 
  -7  12   4      223.87      151.49    275.24 o 
  -6  12   4      226.99       95.88    145.41 o 
  -5  12   4      871.49      844.53    210.81 o 
  -4  12   4     2903.71     2834.61    181.66 o 
  -3  12   4       38.39      -22.50    182.70 o 
  -2  12   4     6878.01     7161.21    229.63 o 
  -1  12   4      513.86      509.75    120.33 o 
   0  12   4     2548.70     2518.88    162.04 o 
   1  12   4      454.55      550.30    167.43 o 
   2  12   4     6741.55     6697.66    184.64 o 
   3  12   4       55.73       81.90    155.96 o 
   4  12   4     2838.38     2940.70    164.16 o 
   5  12   4      897.82      909.74    149.10 o 
   6  12   4      226.87      241.68    237.61 o 
   7  12   4      256.65      209.89    180.33 o 
  -7  13   4       37.68     -114.83    187.19 o 
  -6  13   4      365.46      363.76    130.88 o 
  -5  13   4      188.84      226.43    154.25 o 
  -4  13   4       94.25      107.14    156.61 o 
  -3  13   4      834.79      751.56    210.28 o 
  -2  13   4     1595.62     1683.26    185.11 o 
  -1  13   4      335.01      228.54    212.18 o 
   0  13   4      727.08      567.17    185.68 o 
   1  13   4      303.87      363.55    178.29 o 
   2  13   4     1635.52     1601.58    183.97 o 
   3  13   4      836.95      622.92    155.11 o 
   4  13   4      110.66      180.77    161.95 o 
   5  13   4      181.28       96.84    154.31 o 
   6  13   4      366.86      391.45    314.84 o 
   7  13   4       33.23       35.14    154.22 o 
  -6  14   4       73.54       78.26    114.25 o 
  -5  14   4      582.12      732.18    139.27 o 
  -4  14   4       73.59       43.34    198.94 o 
  -3  14   4     1765.32     1630.01    179.69 o 
  -2  14   4     1173.71     1181.51    182.46 o 
  -1  14   4     2888.15     2794.65    239.95 o 
   0  14   4     1264.40     1129.32    165.00 o 
   1  14   4     2958.87     3126.71    240.76 o 
   2  14   4     1149.62     1316.21    207.63 o 
   3  14   4     1868.64     1936.19    211.41 o 
   4  14   4       83.93        3.21    151.82 o 
   5  14   4      638.44      742.69    212.03 o 
   6  14   4       75.37       70.33    124.80 o 
  -5  15   4      396.16      291.40    175.24 o 
  -4  15   4      190.48      329.90    179.29 o 
  -3  15   4      704.12      683.24    164.06 o 
  -2  15   4      379.27      354.73    216.75 o 
  -1  15   4     1880.78     1893.61    257.24 o 
   0  15   4      150.68      236.18    242.36 o 
   1  15   4     1907.46     1804.81    188.85 o 
   2  15   4      344.54      331.30    167.33 o 
   3  15   4      725.76      963.63    265.87 o 
   4  15   4      176.37      277.83    226.32 o 
   5  15   4      396.48      183.65    105.05 o 
   6  15   4      184.01      401.33    213.75 o 
  -5  16   4       33.40      -30.71    210.78 o 
  -4  16   4      400.16      443.39    166.01 o 
  -3  16   4      393.39      357.98    175.36 o 
  -1  16   4      155.69      -17.66    175.70 o 
   0  16   4       12.82      231.23    222.71 o 
   1  16   4      156.47       60.06    167.30 o 
   2  16   4      402.69      373.25    145.73 o 
   3  16   4      434.23      526.03    170.10 o 
   4  16   4      337.34      404.85    160.12 o 
   5  16   4       45.61       91.00    188.49 o 
  -4  17   4      228.45       31.49    235.68 o 
  -3  17   4      149.33       99.31    145.07 o 
  -2  17   4      710.10      589.00    183.93 o 
  -1  17   4      107.74       94.36    192.98 o 
   0  17   4     3115.35     3479.31    194.26 o 
   1  17   4      101.04      -32.09    188.18 o 
   2  17   4      727.47      433.49    142.61 o 
   3  17   4      140.04       33.54    155.69 o 
   4  17   4      233.14      206.06    134.17 o 
  -2  18   4      325.53      350.12    155.31 o 
  -1  18   4      523.86      350.45    151.11 o 
   0  18   4      122.49       24.80    126.46 o 
   1  18   4      519.66      611.38    132.60 o 
   2  18   4      339.70      335.81    168.18 o 
   1   0   5      440.95      359.03     14.62 o 
   2   0   5        1.37       12.26     29.71 o 
   3   0   5      951.20     1270.04     69.05 o 
   4   0   5      451.42      448.94     32.06 o 
   5   0   5      410.40      383.00     55.80 o 
   6   0   5     3160.80     3156.41    116.98 o 
   8   0   5      755.74      823.13    185.38 o 
  -9   1   5      429.18      276.66    174.22 o 
  -8   1   5     2252.07     2312.84    268.62 o 
  -7   1   5      346.38      156.56    164.23 o 
  -6   1   5      655.19      754.34    140.26 o 
  -5   1   5     1312.38     1433.27     88.42 o 
  -4   1   5     1157.06      972.38     72.08 o 
  -3   1   5     6461.33     6006.87    156.51 o 
  -2   1   5     8801.64     8449.05    121.62 o 
  -1   1   5      105.20      129.67     16.51 o 
   0   1   5        2.49       18.90     13.65 o 
   1   1   5      121.39      156.68     16.09 o 
   2   1   5     8613.28     8478.19    110.02 o 
   3   1   5     6360.18     6425.95     85.58 o 
   4   1   5     1205.67     1246.22     44.17 o 
   5   1   5     1284.39     1331.49     64.98 o 
   6   1   5      651.65      543.98    114.27 o 
   7   1   5      320.37      101.86    241.87 o 
   8   1   5     2178.39     2247.02    196.91 o 
  -9   2   5      269.83      206.14    203.23 o 
  -8   2   5      483.58      424.87    248.00 o 
  -7   2   5     1145.41     1044.46    292.17 o 
  -6   2   5      867.00      877.01    156.98 o 
  -5   2   5       97.88      153.60     56.16 o 
  -4   2   5     5560.76     5388.03    162.39 o 
  -3   2   5       60.45       75.17     34.62 o 
  -2   2   5     2272.75     2215.01     36.10 o 
  -1   2   5     1644.57     1529.87     25.65 o 
   0   2   5      411.55      409.80     20.56 o 
   1   2   5     1840.03     1697.27     29.69 o 
   2   2   5     2258.15     2200.12     43.08 o 
   3   2   5       85.19       59.44     25.02 o 
   4   2   5     5538.93     5663.08     91.89 o 
   5   2   5      120.61      216.41     69.56 o 
   6   2   5      921.65      866.67    115.50 o 
   7   2   5     1175.14     1070.78    232.45 o 
   8   2   5      493.77      398.99    343.07 o 
   9   2   5      303.10      398.50    231.60 o 
  -9   3   5       31.97       65.88    210.21 o 
  -8   3   5     1721.45     1964.01    251.22 o 
  -7   3   5     1141.41     1302.59    330.00 o 
  -6   3   5     2764.70     2886.02    332.01 o 
  -5   3   5     1005.19     1050.88     90.42 o 
  -4   3   5      830.00      781.79     36.89 o 
  -3   3   5     3312.65     3392.91     75.47 o 
  -2   3   5     1246.17     1307.45     25.20 o 
  -1   3   5      139.45      187.73     38.44 o 
   0   3   5     6333.06     6223.28     80.69 o 
   1   3   5      130.56      199.84     24.48 o 
   2   3   5     1270.94     1274.99     53.12 o 
   3   3   5     3086.72     2729.36    101.14 o 
   4   3   5      883.28      871.15     48.82 o 
   5   3   5      843.76      903.03     78.51 o 
   6   3   5     2829.00     2858.05    166.15 o 
   7   3   5      975.35      838.35    223.61 o 
   8   3   5     1775.20     1949.73    360.99 o 
   9   3   5       27.25      117.77    245.81 o 
  -9   4   5     1459.81     1252.58    220.62 o 
  -8   4   5       80.84       39.62    221.54 o 
  -7   4   5     2266.93     2420.19    344.77 o 
  -5   4   5     1801.15     1737.15    115.87 o 
  -4   4   5      545.00      499.56     47.46 o 
  -3   4   5     2829.69     2871.87     42.85 o 
  -2   4   5     4123.23     4093.59     90.85 o 
  -1   4   5     1258.30     1129.57     49.61 o 
   0   4   5      963.73      968.42     43.23 o 
   1   4   5     1214.55     1093.13     33.73 o 
   2   4   5     3994.40     4194.35    129.88 o 
   3   4   5     2922.42     2908.20     87.68 o 
   4   4   5      511.77      515.93     56.87 o 
   5   4   5     1825.79     1780.74     86.75 o 
   6   4   5      755.80      730.98    129.57 o 
   7   4   5     2220.11     1891.71    296.10 o 
   8   4   5      103.01       95.88    208.80 o 
   9   4   5     1416.09     1351.28    201.32 o 
  -9   5   5      520.21      446.95    213.79 o 
  -8   5   5      538.69      407.62    221.11 o 
  -7   5   5      843.45      905.05    342.92 o 
  -6   5   5      123.17      364.64    316.86 o 
  -5   5   5      171.08      149.45    118.08 o 
  -4   5   5     3533.40     3630.44    117.90 o 
  -3   5   5      411.28      399.31     49.28 o 
  -2   5   5     1972.40     2076.42     76.66 o 
  -1   5   5    10010.83     9752.57    223.16 o 
   0   5   5    11894.38    10883.64    178.92 o 
   1   5   5     9811.41     9536.42    112.22 o 
   2   5   5     2151.59     2459.48     50.50 o 
   3   5   5      395.27      406.51     32.66 o 
   4   5   5     3779.95     3906.93    151.12 o 
   5   5   5      185.66      219.45     90.91 o 
   6   5   5      163.13       73.91    197.25 o 
   7   5   5      931.38      862.94    307.40 o 
   8   5   5      591.03      639.80    267.41 o 
   9   5   5      564.72      548.50    116.56 o 
  -9   6   5       10.76       70.52    207.20 o 
  -8   6   5      216.72      272.65    294.01 o 
  -7   6   5      754.00      997.00    344.13 o 
  -6   6   5     3486.67     3385.25    341.97 o 
  -5   6   5      390.83      229.44    148.96 o 
  -4   6   5      742.69      714.29     85.96 o 
  -3   6   5     1048.94      975.00     52.81 o 
  -2   6   5      818.09      873.30     47.47 o 
  -1   6   5     3750.71     3834.95    116.33 o 
   0   6   5      619.03      638.21     34.09 o 
   1   6   5     3645.53     3824.20     50.47 o 
   2   6   5      898.36      923.31     35.15 o 
   3   6   5     1015.30     1046.85     67.49 o 
   4   6   5      665.20      636.17     78.18 o 
   5   6   5      325.34      280.68    108.89 o 
   6   6   5     3310.90     2985.73    333.25 o 
   7   6   5      740.70      641.82    315.08 o 
   8   6   5      187.68      197.10    268.23 o 
   9   6   5        3.10      105.36    138.24 o 
  -9   7   5      790.56     1031.18    199.34 o 
  -8   7   5     1016.62     1205.47    287.00 o 
  -7   7   5      547.49      466.39    345.83 o 
  -6   7   5     1850.88     1452.48    231.21 o 
  -5   7   5      321.36      395.28    164.47 o 
  -4   7   5      388.65      355.21    100.38 o 
  -3   7   5     1612.85     1726.78     63.34 o 
  -2   7   5     1603.42     1546.62     84.70 o 
  -1   7   5     4156.39     4187.18    138.78 o 
   0   7   5      201.84      213.77     43.41 o 
   1   7   5     4123.27     4337.42     70.69 o 
   2   7   5     1726.49     1757.29     54.89 o 
   3   7   5     1701.00     1692.11     92.16 o 
   4   7   5      437.38      365.47    121.30 o 
   5   7   5      379.93      436.13    219.62 o 
   6   7   5     1890.31     1601.93    234.52 o 
   7   7   5      528.78      591.99    318.63 o 
   8   7   5     1018.57      660.10    273.79 o 
   9   7   5      839.05      693.32    164.09 o 
  -9   8   5        6.53      117.45    182.48 o 
  -8   8   5      732.02     1108.00    282.11 o 
  -7   8   5      987.62     1229.56    345.58 o 
  -6   8   5      196.30      259.85    301.92 o 
  -5   8   5      702.00      580.44    185.34 o 
  -4   8   5       36.61      126.06    143.39 o 
  -3   8   5       13.68      -10.12     63.21 o 
  -2   8   5     5316.68     5869.99    170.88 o 
  -1   8   5     4948.63     4649.59    162.89 o 
   0   8   5     6506.71     6206.54    181.49 o 
   1   8   5     5087.90     5358.91    101.90 o 
   2   8   5     5379.17     5518.32    156.57 o 
   3   8   5       48.70      111.31     96.09 o 
   4   8   5       52.47      140.34    160.17 o 
   5   8   5      808.92      784.01    250.65 o 
   6   8   5      216.99      315.06    242.83 o 
   7   8   5     1102.77      841.01    212.44 o 
   8   8   5      756.02      667.04    269.68 o 
  -8   9   5      148.00      279.67    265.85 o 
  -7   9   5       86.69      159.28    335.45 o 
  -6   9   5      363.41      176.10    186.53 o 
  -5   9   5      146.28      319.02    200.00 o 
  -4   9   5      208.93      222.20    152.48 o 
  -3   9   5      170.36      215.86     99.22 o 
  -2   9   5     1110.33     1078.37     73.30 o 
  -1   9   5     1410.92     1432.21     64.70 o 
   0   9   5     2991.20     2864.00    104.79 o 
   1   9   5     1458.48     1490.59     60.71 o 
   2   9   5     1119.33     1038.33     73.53 o 
   3   9   5      127.46      273.09    121.34 o 
   4   9   5      259.85      281.63    156.64 o 
   5   9   5      130.25      414.95    267.40 o 
   6   9   5      347.86      174.81    323.55 o 
   7   9   5       82.57      103.18    208.05 o 
   8   9   5      111.69      147.48    251.33 o 
  -8  10   5       22.76       -0.92    245.42 o 
  -7  10   5      543.82      478.58    326.52 o 
  -6  10   5      493.19      447.41    186.17 o 
  -5  10   5      312.01      343.58    200.85 o 
  -4  10   5      543.12      475.20    153.17 o 
  -3  10   5      851.69      933.51    149.88 o 
  -2  10   5      447.85      519.35     81.57 o 
  -1  10   5      855.58     1030.99     82.95 o 
   0  10   5      215.00      301.88     85.70 o 
   1  10   5      888.99     1074.54     89.62 o 
   2  10   5      507.69      651.85     94.80 o 
   3  10   5      829.62      778.75    122.70 o 
   4  10   5      545.26      444.33    186.16 o 
   5  10   5      334.13      174.42    191.92 o 
   6  10   5      531.64      553.62    251.74 o 
   7  10   5      551.19      520.98    204.62 o 
   8  10   5       32.38      213.79    235.29 o 
  -8  11   5       48.58       72.96    220.52 o 
  -7  11   5       94.75       53.31    299.89 o 
  -6  11   5       32.88      -89.93    182.48 o 
  -5  11   5      678.72      811.81    214.29 o 
  -4  11   5      967.88      988.27    177.34 o 
  -3  11   5      413.89      440.05    172.64 o 
  -2  11   5     3443.88     3510.77    143.02 o 
  -1  11   5      394.57      249.71    117.82 o 
   0  11   5      164.94       -0.16    132.84 o 
   1  11   5      393.35      279.04     96.57 o 
   2  11   5     3700.08     3452.86    142.55 o 
   3  11   5      393.35      369.09    145.19 o 
   4  11   5     1094.83     1093.69    163.10 o 
   5  11   5      706.14      519.55    177.30 o 
   6  11   5       56.25       24.47    250.49 o 
   7  11   5       85.81      239.88    195.36 o 
  -7  12   5      139.34      336.58    271.38 o 
  -6  12   5      595.05      592.59    168.80 o 
  -5  12   5      852.43      705.92    209.30 o 
  -4  12   5      252.21      337.56    179.57 o 
  -3  12   5      992.52      943.48    186.68 o 
  -2  12   5       23.53      153.98    144.17 o 
  -1  12   5      952.90     1037.03    118.99 o 
   0  12   5      278.03      321.62    145.50 o 
   1  12   5      856.39      963.89    200.64 o 
   2  12   5       23.06      -24.89    138.11 o 
   3  12   5     1035.27      797.11    163.51 o 
   4  12   5      283.12      261.70    150.30 o 
   5  12   5      871.51      654.32    160.99 o 
   6  12   5      627.83      545.53    237.43 o 
   7  12   5      148.82      158.26    179.47 o 
  -7  13   5       50.25       47.92    140.30 o 
  -6  13   5       34.61       48.03    145.73 o 
  -5  13   5        6.76      183.88    151.40 o 
  -4  13   5       72.06       20.50    137.80 o 
  -3  13   5     1352.47     1125.32    185.11 o 
  -2  13   5      235.83      364.29    183.03 o 
  -1  13   5      947.48      530.83    210.67 o 
   0  13   5     2382.26     2496.14    270.76 o 
   1  13   5      975.50      766.35    180.09 o 
   2  13   5      214.35      170.97    181.93 o 
   3  13   5     1428.38     1087.96    157.57 o 
   4  13   5      112.82      179.61    208.36 o 
   5  13   5       16.39       30.71    187.27 o 
   6  13   5       24.79      -40.36    153.05 o 
   7  13   5       44.69        4.45    154.44 o 
  -6  14   5       90.91       98.17    143.17 o 
  -5  14   5     1757.82     1823.28    179.24 o 
  -4  14   5      177.23      189.06    200.19 o 
  -3  14   5       34.62       28.63    175.26 o 
  -2  14   5      926.73      920.03    178.59 o 
  -1  14   5       29.07      -73.48    208.41 o 
   0  14   5      392.20      437.50    198.83 o 
   1  14   5        2.73      -46.33    178.56 o 
   2  14   5      932.46      875.73    193.92 o 
   3  14   5       62.66       49.97    210.62 o 
   4  14   5      183.06      135.59    143.81 o 
   5  14   5     1766.75     1793.73    269.50 o 
   6  14   5       84.78       -0.69    124.86 o 
  -5  15   5      425.17      553.41    175.40 o 
  -4  15   5        4.41      -33.78    195.24 o 
  -3  15   5      535.03      666.22    162.92 o 
  -2  15   5       87.30      233.68    328.98 o 
  -1  15   5      487.52      647.66    273.97 o 
   0  15   5       86.53      195.89    190.42 o 
   1  15   5      446.16      289.70    190.24 o 
   2  15   5       67.93      128.24    166.73 o 
   3  15   5      519.51      696.56    247.74 o 
   4  15   5        1.99       26.54    223.47 o 
   5  15   5      423.16      398.39    130.78 o 
  -4  16   5       35.79      153.17    161.54 o 
  -3  16   5      280.19      347.52    206.52 o 
  -2  16   5      396.28      277.75    347.00 o 
  -1  16   5      685.51      816.87    178.50 o 
   0  16   5       77.26      550.34    358.84 o 
   1  16   5      678.97      545.51    149.10 o 
   2  16   5      365.62      129.84    144.31 o 
   3  16   5      261.79      263.17    179.77 o 
   4  16   5       21.91      -17.89    149.66 o 
   5  16   5      236.98      237.17    153.07 o 
  -4  17   5      319.05      252.11    235.18 o 
  -3  17   5      163.12       57.82    177.48 o 
  -2  17   5       67.47      122.10    197.24 o 
  -1  17   5      416.12      395.43    193.29 o 
   0  17   5       28.09      -93.36    164.17 o 
   1  17   5      398.54      497.69    188.04 o 
   2  17   5       61.45       30.52    131.36 o 
   3  17   5      160.23       34.69    157.37 o 
   4  17   5      277.27      331.42    171.07 o 
  -2  18   5      356.16      256.82    140.01 o 
  -1  18   5      130.60      139.80    148.24 o 
   0  18   5      270.05      172.21    126.07 o 
   1  18   5      134.96       73.52    141.93 o 
   2  18   5      371.54      424.19    166.01 o 
   0   0   6     1298.00     1204.43     23.30 o 
   1   0   6       57.86       84.53     17.22 o 
   2   0   6      741.06      746.49     30.49 o 
   3   0   6      750.51      706.31     27.19 o 
   5   0   6      193.96      233.68     59.80 o 
   6   0   6     2329.98     2086.03    127.68 o 
   7   0   6      269.49      360.08    200.15 o 
   8   0   6      504.51      389.41    186.04 o 
  -9   1   6      277.06      157.93    178.19 o 
  -8   1   6       24.95      167.78    260.26 o 
  -7   1   6      478.94      527.78    197.88 o 
  -6   1   6     1935.03     1771.66    138.87 o 
  -5   1   6      182.82      192.48     75.63 o 
  -4   1   6     1943.55     1842.27     45.58 o 
  -3   1   6     4884.70     4759.34    123.08 o 
  -2   1   6     8348.29     7945.05    133.98 o 
  -1   1   6      304.50      331.02     16.04 o 
   0   1   6      271.99      243.03     16.37 o 
   1   1   6      377.80      406.45     22.63 o 
   2   1   6     8371.24     8178.04    104.57 o 
   3   1   6     4842.71     5285.70     84.41 o 
   4   1   6     1898.49     1878.31     40.47 o 
   5   1   6      234.26      256.92     64.00 o 
   6   1   6     1908.22     1820.79    142.89 o 
   7   1   6      446.62      589.90    243.26 o 
   8   1   6       26.02       -1.88    254.87 o 
   9   1   6      245.37      320.57    218.67 o 
  -9   2   6        5.62      -29.82    209.18 o 
  -8   2   6     1929.50     1643.04    291.74 o 
  -7   2   6      381.49      436.15    287.71 o 
  -6   2   6     1101.99      900.72    153.22 o 
  -5   2   6      210.22      356.86     74.61 o 
  -4   2   6     8363.96     8548.96    292.98 o 
  -3   2   6     5172.05     5315.90    134.19 o 
  -2   2   6     2283.94     2376.94     55.12 o 
  -1   2   6    11183.10    11395.70    179.20 o 
   0   2   6     3888.78     4000.80     50.40 o 
   1   2   6    11124.93    11084.69    150.80 o 
   2   2   6     1849.13     1901.38     48.49 o 
   3   2   6     5057.21     5308.35    106.72 o 
   4   2   6     7978.36     8775.47    137.63 o 
   5   2   6      241.68      207.32     71.82 o 
   6   2   6     1173.39     1094.08    156.26 o 
   7   2   6      443.97      422.54    235.57 o 
   8   2   6     1938.44     1814.91    374.62 o 
   9   2   6       13.73      -22.42    233.76 o 
  -9   3   6      537.12      408.41    215.74 o 
  -8   3   6      515.13      497.03    298.26 o 
  -7   3   6       33.04       37.76    331.38 o 
  -6   3   6     1908.37     1833.77    217.41 o 
  -5   3   6      385.49      383.44     79.17 o 
  -4   3   6     3210.61     3159.86     68.53 o 
  -3   3   6     9241.47     9387.03    186.48 o 
  -2   3   6     9289.27     9453.33    161.07 o 
  -1   3   6     5251.74     5152.30     81.65 o 
   0   3   6      680.25      701.30     35.40 o 
   1   3   6     5657.36     5769.83    117.14 o 
   2   3   6     9448.10     9834.82    237.59 o 
   3   3   6     9597.82     9117.10    309.84 o 
   4   3   6     3171.12     3171.75     92.11 o 
   5   3   6      424.62      410.59     88.35 o 
   6   3   6     1902.43     1737.54    251.12 o 
   7   3   6       30.93       95.07    160.37 o 
   8   3   6      513.72       92.02    372.11 o 
   9   3   6      523.26      497.49    252.61 o 
  -8   4   6      211.41       95.60    301.80 o 
  -7   4   6      105.07       -1.81    362.51 o 
  -5   4   6     4042.74     3819.59    209.55 o 
  -4   4   6     2679.15     2680.50     60.31 o 
  -3   4   6     9858.58     9731.45    240.95 o 
  -2   4   6     5415.94     5107.69    125.65 o 
  -1   4   6     1872.87     1670.09     63.62 o 
   1   4   6     1978.80     1691.75     32.28 o 
   2   4   6     5064.53     5152.23    113.88 o 
   3   4   6     9853.99     9697.14    209.20 o 
   4   4   6     2424.91     2526.44    124.16 o 
   5   4   6     3987.26     3889.56    148.54 o 
   6   4   6      611.28      608.35    133.13 o 
   7   4   6      110.06      175.15    278.85 o 
   8   4   6      233.60      262.13    163.05 o 
   9   4   6       90.55      -82.07    162.00 o 
  -9   5   6     1183.44     1109.77    218.53 o 
  -8   5   6      263.19      280.98    298.19 o 
  -7   5   6     2601.75     2442.12    348.06 o 
  -6   5   6      646.60      603.39    328.01 o 
  -5   5   6     3841.03     4120.23    158.43 o 
  -4   5   6     2025.89     1962.28     57.34 o 
  -3   5   6     1459.59     1474.06     54.40 o 
  -2   5   6      144.42      116.51     43.42 o 
  -1   5   6      897.88      811.75     38.49 o 
   0   5   6      801.19      968.46     55.62 o 
   1   5   6     1008.64      934.24     40.05 o 
   2   5   6      137.64      156.37     21.34 o 
   3   5   6     1627.83     1708.18     57.40 o 
   4   5   6     1892.85     1896.80     76.92 o 
   5   5   6     3887.95     4251.07    182.14 o 
   6   5   6      598.75      622.22    133.17 o 
   7   5   6     2683.45     2293.61    306.51 o 
   8   5   6      303.98      284.67    184.98 o 
   9   5   6     1209.54     1375.33    222.50 o 
  -9   6   6      719.37      773.79    213.15 o 
  -8   6   6      125.74       79.62    295.21 o 
  -7   6   6      542.30      603.14    349.33 o 
  -6   6   6     1445.54     1217.86    216.87 o 
  -5   6   6     1950.96     1874.07    155.07 o 
  -4   6   6     3022.53     2978.20    110.03 o 
  -3   6   6     1226.51     1224.62     55.29 o 
  -2   6   6      207.36      188.47     42.12 o 
  -1   6   6     6813.50     6571.50    162.34 o 
   0   6   6      708.29      712.66     33.47 o 
   1   6   6     6824.82     6886.75    101.06 o 
   2   6   6      258.38      252.26     34.60 o 
   3   6   6     1325.34     1419.23     52.40 o 
   4   6   6     3172.43     3076.04    147.10 o 
   5   6   6     1992.85     2124.72    115.37 o 
   6   6   6     1399.80     1191.80    220.84 o 
   7   6   6      546.59      321.21    306.55 o 
   8   6   6      114.32      233.90    263.34 o 
   9   6   6      727.13      608.94    173.66 o 
  -9   7   6       91.57      144.15    199.90 o 
  -8   7   6       67.45       48.91    288.66 o 
  -7   7   6      488.66      438.16    348.63 o 
  -6   7   6     1109.79     1049.20    229.37 o 
  -5   7   6       56.35      146.37    165.19 o 
  -4   7   6      170.44      205.16     95.90 o 
  -3   7   6     1549.60     1641.76     69.06 o 
  -2   7   6     1289.05     1387.16     89.31 o 
  -1   7   6     2827.94     2931.14    105.22 o 
   0   7   6       49.74       57.11     39.24 o 
   1   7   6     2631.44     2812.61     59.95 o 
   2   7   6     1219.51     1445.65     77.10 o 
   3   7   6     1501.14     1374.65     85.24 o 
   4   7   6      146.82      158.32     95.67 o 
   5   7   6       43.24      238.71    283.99 o 
   6   7   6     1077.15     1003.18    232.11 o 
   7   7   6      486.73      528.01    274.29 o 
   8   7   6       75.55       -3.97    262.45 o 
   9   7   6      113.41      148.19    157.79 o 
  -9   8   6      159.49      133.32    184.11 o 
  -8   8   6      986.10     1206.93    284.34 o 
  -7   8   6      361.84      373.06    343.63 o 
  -6   8   6     2863.56     2687.32    517.10 o 
  -5   8   6     1586.96     1533.29    227.54 o 
  -4   8   6     4007.46     4056.10    194.14 o 
  -3   8   6     1120.58     1172.59     65.70 o 
  -2   8   6     3114.93     3455.18     75.00 o 
  -1   8   6      823.25      757.59     45.59 o 
   0   8   6      162.99      152.24     44.10 o 
   1   8   6      856.15      900.72     55.19 o 
   2   8   6     3429.49     3544.89    154.82 o 
   3   8   6     1016.95     1121.40     92.12 o 
   4   8   6     4197.23     3083.42    655.46 o 
   5   8   6     1527.72     1301.57    242.61 o 
   6   8   6     2893.60     2853.49    250.20 o 
   7   8   6      276.37      110.52    253.33 o 
   8   8   6      965.28      849.69    262.91 o 
  -8   9   6       37.27       57.70    266.74 o 
  -7   9   6      874.79      842.61    338.89 o 
  -6   9   6     2011.75     1822.47    340.63 o 
  -5   9   6       68.95        9.76    195.55 o 
  -4   9   6      636.03      700.40    145.03 o 
  -3   9   6       65.43       73.58     78.49 o 
  -2   9   6      687.90      722.40     68.85 o 
  -1   9   6       58.34       65.29     61.80 o 
   0   9   6      279.81      207.20     57.35 o 
   1   9   6       51.29       35.08     57.50 o 
   2   9   6      668.90      728.29     80.97 o 
   3   9   6       56.97       19.31    116.99 o 
   4   9   6      657.16      560.23    177.93 o 
   5   9   6       67.80      230.33    259.66 o 
   6   9   6     2041.34     2209.85    249.26 o 
   7   9   6      837.70      464.67    258.70 o 
   8   9   6       27.84      108.63    244.67 o 
  -8  10   6      163.42      334.18    245.84 o 
  -7  10   6        5.76      -60.35    323.51 o 
  -6  10   6      651.80      470.54    185.72 o 
  -5  10   6        5.92       69.89    203.08 o 
  -4  10   6      818.46      799.72    158.70 o 
  -3  10   6      268.97       15.21    152.86 o 
  -2  10   6       33.94       34.18     82.16 o 
  -1  10   6      730.82      753.05     88.50 o 
   0  10   6     1164.89     1161.34     80.61 o 
   1  10   6      776.93      775.05     80.54 o 
   2  10   6       27.49      -22.95    100.09 o 
   3  10   6      300.56      189.76    135.43 o 
   4  10   6      855.84      829.63    172.87 o 
   5  10   6       12.84       62.59    252.16 o 
   6  10   6      678.11      509.52    253.03 o 
   7  10   6        1.16      -61.65    202.37 o 
   8  10   6      178.21      305.10    228.49 o 
  -8  11   6      272.02      415.96    218.36 o 
  -7  11   6      632.84      579.59    300.95 o 
  -6  11   6      411.44      504.75    180.73 o 
  -5  11   6     2414.04     2606.48    318.22 o 
  -4  11   6      250.90      412.96    176.29 o 
  -3  11   6      901.02     1052.35    186.40 o 
  -2  11   6      316.64      372.47    130.96 o 
  -1  11   6      964.91     1072.01    114.19 o 
   0  11   6     1011.74     1009.27    135.36 o 
   1  11   6     1051.91     1023.45     99.89 o 
   2  11   6      372.94      372.22    129.19 o 
   3  11   6      985.25     1064.45    140.05 o 
   4  11   6      222.50      232.97    149.52 o 
   5  11   6     2412.14     2858.56    218.29 o 
   6  11   6      409.65      572.36    247.91 o 
   7  11   6      591.62      588.63    251.95 o 
  -6  12   6      503.64      619.33    206.81 o 
  -5  12   6      915.42      894.13    207.25 o 
  -4  12   6      382.18      430.30    178.57 o 
  -3  12   6     2452.44     2629.14    243.79 o 
  -2  12   6      940.81     1006.21    144.95 o 
  -1  12   6        7.87       28.32    133.83 o 
   0  12   6       36.04       23.45    145.78 o 
   1  12   6       10.77       20.47    167.18 o 
   2  12   6      937.89      870.67    132.57 o 
   3  12   6     2509.76     2364.96    168.30 o 
   4  12   6      391.96      352.78    147.82 o 
   5  12   6      941.16      894.63    145.64 o 
   6  12   6      485.55      504.70    266.22 o 
   7  12   6        5.12      119.75    179.32 o 
  -7  13   6      276.99      255.67    138.45 o 
  -6  13   6      423.79      348.28    144.91 o 
  -5  13   6       52.55      113.43    146.78 o 
  -4  13   6       26.62       51.38    137.42 o 
  -3  13   6     1596.99     1733.89    187.70 o 
  -2  13   6      970.02      838.61    150.73 o 
  -1  13   6       62.79       63.32    164.53 o 
   0  13   6      157.43      120.14    176.09 o 
   1  13   6       54.76      -43.02    179.09 o 
   2  13   6     1020.79      959.60    180.38 o 
   3  13   6     1622.55     1553.23    159.39 o 
   4  13   6       20.85      -19.11    178.38 o 
   5  13   6       62.12       75.35    145.30 o 
   6  13   6      404.03      425.30    204.09 o 
   7  13   6      290.70      358.63    156.70 o 
  -6  14   6      260.86      334.02    143.48 o 
  -5  14   6      229.45      192.01    139.46 o 
  -4  14   6      476.57      418.25    188.74 o 
  -3  14   6        0.16       -2.44    201.57 o 
  -2  14   6       53.56      -68.35    262.80 o 
  -1  14   6      165.26      298.40    244.05 o 
   0  14   6       38.42      259.00    200.66 o 
   1  14   6      131.86      197.47    177.38 o 
   2  14   6       51.53      156.60    233.29 o 
   3  14   6        2.91       94.60    207.78 o 
   4  14   6      516.70      482.95    143.76 o 
   5  14   6      257.23      293.73    136.52 o 
   6  14   6      268.49      248.52    138.48 o 
  -5  15   6      249.04      169.83    172.09 o 
  -4  15   6      209.84      247.19    168.06 o 
  -3  15   6        8.22       99.29    176.41 o 
  -2  15   6      356.84      525.41    262.89 o 
  -1  15   6      136.65       60.08    196.76 o 
   0  15   6      349.83      376.95    165.36 o 
   1  15   6      137.47      284.45    163.01 o 
   2  15   6      365.78      424.29    159.93 o 
   3  15   6        4.47       10.83    232.59 o 
   4  15   6      229.61      356.15    205.99 o 
   5  15   6      264.56      106.27    127.35 o 
  -4  16   6        3.36       39.06    155.50 o 
  -3  16   6      340.43      424.50    208.51 o 
  -2  16   6        1.70      -56.35    344.91 o 
  -1  16   6       81.21      113.40    205.57 o 
   0  16   6      299.74       24.21    244.31 o 
   1  16   6       92.21       14.29    147.50 o 
   2  16   6        1.87       59.22    164.00 o 
   3  16   6      374.14      482.81    197.80 o 
   4  16   6        5.94       -5.12    146.92 o 
   5  16   6       14.33      -18.39    194.99 o 
  -4  17   6      217.89      247.86    233.90 o 
  -3  17   6       51.21        1.12    158.57 o 
  -2  17   6       11.88      123.92    197.18 o 
  -1  17   6        0.48       59.21    170.80 o 
   0  17   6      465.98      394.91    163.54 o 
   1  17   6        0.34      135.79    185.47 o 
   2  17   6       16.00       83.63    126.84 o 
   3  17   6       61.10      124.51    157.59 o 
   4  17   6      201.32      266.36    178.57 o 
  -2  18   6       29.83      367.57    302.94 o 
  -1  18   6       32.40       17.77    142.75 o 
   0  18   6      691.10      650.41    179.85 o 
   1  18   6       38.28       86.66    125.34 o 
   2  18   6       26.37       42.04    163.09 o 
   1   0   7       97.40      125.05     25.00 o 
   2   0   7       41.05       25.75     33.17 o 
   3   0   7      653.24      582.42     25.64 o 
   4   0   7      566.82      561.25     62.69 o 
   5   0   7      102.19      208.36     63.42 o 
   6   0   7     5492.26     5326.39    187.58 o 
   7   0   7       86.73      171.12    202.24 o 
   8   0   7     1592.78     1464.39    201.29 o 
   9   0   7      270.60      242.94    167.28 o 
  -9   1   7      231.35      239.57    181.95 o 
  -8   1   7     1928.97     1747.73    275.10 o 
  -7   1   7     1699.00     1583.84    204.83 o 
  -6   1   7     1123.91     1144.56    122.38 o 
  -5   1   7     3808.51     4007.00    110.21 o 
  -4   1   7     2831.52     2828.75    107.36 o 
  -3   1   7    15084.31    15649.78    330.08 o 
  -2   1   7     1453.80     1467.93     29.87 o 
  -1   1   7     9469.20     9068.15    136.19 o 
   0   1   7    11750.39    11483.35     80.66 o 
   1   1   7     9165.70     8956.04     83.48 o 
   2   1   7     1540.00     1555.34     38.98 o 
   3   1   7    15016.56    16419.65    313.40 o 
   4   1   7     2642.93     2719.16     58.38 o 
   5   1   7     3712.70     3757.62     95.78 o 
   6   1   7     1013.40      880.69    164.42 o 
   7   1   7     1577.09     1502.99    209.08 o 
   8   1   7     1800.15     1850.45    264.93 o 
   9   1   7      205.98      182.55    213.93 o 
  -9   2   7      250.79      189.21    212.12 o 
  -8   2   7     1205.44     1355.76    297.27 o 
  -7   2   7       98.92      183.50    279.45 o 
  -6   2   7     2121.71     2144.29    191.05 o 
  -5   2   7     4357.84     4657.89     99.25 o 
  -4   2   7     6884.27     6493.49    235.29 o 
  -3   2   7     5074.51     5356.04    121.02 o 
  -2   2   7     2714.65     2662.57     50.13 o 
  -1   2   7     2375.21     2401.34     47.49 o 
   0   2   7     2809.90     2954.67     40.07 o 
   1   2   7     2457.61     2431.92     71.15 o 
   2   2   7     2646.98     2271.12    102.97 o 
   3   2   7     5139.44     5540.25     94.96 o 
   4   2   7     6930.83     6907.95    107.18 o 
   5   2   7     4463.32     4730.75    189.99 o 
   6   2   7     2233.94     2400.59    267.57 o 
   7   2   7       85.37      181.62    204.04 o 
   8   2   7     1282.20     1095.45    198.32 o 
   9   2   7      285.63      110.19    244.92 o 
  -9   3   7      571.44      460.62    219.24 o 
  -8   3   7      576.03      710.18    299.32 o 
  -7   3   7     1415.59     1695.17    316.54 o 
  -6   3   7     3550.02     3369.07    224.58 o 
  -5   3   7      911.89      965.00     96.22 o 
  -4   3   7      714.00      694.20     32.66 o 
  -3   3   7     1800.71     1831.70     51.29 o 
  -2   3   7      156.92      184.47     24.81 o 
  -1   3   7      491.53      541.74     30.65 o 
   0   3   7      740.53      750.26     32.15 o 
   1   3   7      455.46      456.53     42.03 o 
   2   3   7      184.51      230.66     39.24 o 
   3   3   7     1713.98     1792.62     64.38 o 
   4   3   7      781.95      715.69     43.27 o 
   5   3   7      968.61     1118.32     93.32 o 
   6   3   7     3630.87     3253.38    279.78 o 
   7   3   7     1352.15     1347.46    165.69 o 
   8   3   7      619.67      648.08    207.62 o 
   9   3   7      540.80      507.20    254.73 o 
  -9   4   7      760.63      621.03    224.66 o 
  -8   4   7      181.09       98.92    300.81 o 
  -7   4   7      710.60      828.58    352.06 o 
  -6   4   7     1341.25     1168.85    327.34 o 
  -5   4   7      996.14      889.69     79.60 o 
  -4   4   7     1986.79     2022.57     51.68 o 
  -3   4   7     1004.16     1010.75     53.41 o 
  -2   4   7       41.23       43.80     40.21 o 
  -1   4   7     3734.32     3797.39     86.37 o 
   0   4   7     4302.87     4217.07     72.08 o 
   1   4   7     3771.05     3841.47     68.73 o 
   2   4   7       35.04       28.89     36.63 o 
   3   4   7     1133.56     1267.94     58.00 o 
   4   4   7     1974.48     2080.44     92.70 o 
   5   4   7     1004.14      936.15    117.32 o 
   6   4   7     1271.50     1403.01    142.81 o 
   7   4   7      691.81      588.41    278.46 o 
   8   4   7      145.03       99.85    174.77 o 
   9   4   7      773.25      888.23    266.28 o 
  -9   5   7       28.89      -19.48    216.66 o 
  -8   5   7       16.59      112.03    304.53 o 
  -6   5   7       68.52      232.13    276.23 o 
  -5   5   7      869.45      785.12    101.63 o 
  -4   5   7     2829.21     2720.62    120.51 o 
  -3   5   7      437.25      500.50     56.73 o 
  -2   5   7      891.74      915.22     45.64 o 
  -1   5   7      226.80      325.52     46.62 o 
   0   5   7     6955.06     6699.27     96.76 o 
   1   5   7      264.22      460.20     64.71 o 
   2   5   7      919.29     1028.22     30.53 o 
   3   5   7      442.86      532.30     48.93 o 
   4   5   7     2895.50     2947.46    122.88 o 
   5   5   7      913.92      932.68     96.09 o 
   6   5   7       67.32       25.13    137.07 o 
   7   5   7     1190.89     1044.96    294.72 o 
   8   5   7       17.41       86.35    181.65 o 
   9   5   7       31.80       68.54    168.50 o 
  -9   6   7       42.94       15.76    212.16 o 
  -8   6   7      681.42     1001.89    298.40 o 
  -7   6   7     2460.66     2403.37    350.08 o 
  -6   6   7     1880.44     1830.34    222.81 o 
  -5   6   7     2335.34     2140.79    268.72 o 
  -4   6   7      909.45      902.12     83.41 o 
  -3   6   7     3609.29     3508.50    133.18 o 
  -2   6   7     3736.87     3550.85    143.31 o 
  -1   6   7     1540.76     1639.44     48.11 o 
   0   6   7     2277.83     2425.79     44.89 o 
   1   6   7     1438.02     1582.13     42.92 o 
   2   6   7     3843.54     3601.66     74.30 o 
   3   6   7     3625.99     3663.54    106.49 o 
   4   6   7     1013.02      944.55     80.23 o 
   5   6   7     2307.51     2204.53    136.56 o 
   6   6   7     1897.05     1578.72    223.95 o 
   7   6   7     2472.45     1926.60    314.13 o 
   8   6   7      689.26      569.71    261.60 o 
   9   6   7       40.22      101.51    169.41 o 
  -9   7   7      250.38      323.20    202.63 o 
  -8   7   7       85.23      301.48    286.40 o 
  -7   7   7      464.53      502.73    348.87 o 
  -6   7   7      123.00      111.70    230.74 o 
  -5   7   7      200.90      213.46    165.11 o 
  -4   7   7      161.68      247.05    116.46 o 
  -3   7   7      801.96      949.65     79.46 o 
  -2   7   7     9377.45    10218.25    231.01 o 
  -1   7   7     6049.93     6423.31    181.53 o 
   0   7   7    10461.45    11229.44    187.63 o 
   1   7   7     6079.95     6628.75    133.18 o 
   2   7   7     9591.05     9591.38    224.40 o 
   3   7   7      867.70      884.98    100.00 o 
   4   7   7      186.00      207.48     90.86 o 
   5   7   7      178.54      269.55    136.29 o 
   6   7   7      186.09      292.23    231.00 o 
   7   7   7      470.25      375.72    255.80 o 
   8   7   7       94.23      100.48    257.78 o 
   9   7   7      279.99      514.88    185.63 o 
  -9   8   7      156.33      173.52    185.24 o 
  -8   8   7      162.70      358.05    281.86 o 
  -7   8   7      275.20      168.81    343.60 o 
  -6   8   7      229.76      175.13    221.79 o 
  -5   8   7     1454.98     1406.04    185.76 o 
  -4   8   7      335.70      432.33     98.70 o 
  -3   8   7      392.57      463.90     68.05 o 
  -2   8   7     6442.81     6744.68    188.34 o 
  -1   8   7      160.37      151.56     47.32 o 
   0   8   7     2991.14     2579.43     91.27 o 
   1   8   7      188.63      198.30     48.91 o 
   2   8   7     6275.38     6217.67    168.17 o 
   3   8   7      371.17      439.49    117.61 o 
   4   8   7      296.12      216.01    155.68 o 
   5   8   7     1439.72     1310.97    244.25 o 
   6   8   7      202.70      169.06    243.94 o 
   7   8   7      254.50      213.88    257.45 o 
   8   8   7      156.35       92.58    254.27 o 
   9   8   7      171.02      194.09    172.31 o 
  -8   9   7      186.36      345.58    269.11 o 
  -7   9   7      329.95      177.09    336.76 o 
  -6   9   7      487.30      509.82    229.90 o 
  -5   9   7      772.17      805.08    232.61 o 
  -4   9   7     1347.92     1438.87    147.65 o 
  -3   9   7       79.77       19.13     86.71 o 
  -2   9   7      374.65      319.38     70.78 o 
  -1   9   7     3140.69     3221.05     89.94 o 
   0   9   7      845.47      688.99     58.37 o 
   1   9   7     3137.32     3342.14     62.52 o 
   2   9   7      442.19      414.26     72.83 o 
   3   9   7       89.38      120.00    144.88 o 
   4   9   7     1347.38     1171.43    177.16 o 
   5   9   7      872.29      940.67    260.67 o 
   6   9   7      483.57      483.69    248.84 o 
   7   9   7      385.20      243.45    259.97 o 
   8   9   7      184.75      289.51    240.99 o 
  -8  10   7       14.50      -70.27    242.80 o 
  -7  10   7      370.96      353.37    322.91 o 
  -6  10   7       82.28       75.70    182.37 o 
  -5  10   7      927.51      949.39    206.25 o 
  -4  10   7     1772.76     1582.46    174.52 o 
  -3  10   7     2605.78     2468.25    127.35 o 
  -2  10   7      914.98     1129.01     92.27 o 
  -1  10   7     1028.63     1108.40     86.82 o 
   0  10   7      390.31      344.87     71.13 o 
   1  10   7     1018.37     1082.76     88.10 o 
   2  10   7      893.13     1010.98    108.61 o 
   3  10   7     2442.73     2354.82    137.40 o 
   4  10   7     1755.92     1688.06    226.67 o 
   5  10   7      955.69     1070.48    269.50 o 
   6  10   7       88.06      202.12    249.82 o 
   7  10   7      447.75      635.00    201.98 o 
   8  10   7       11.18      151.06    226.43 o 
  -8  11   7       28.26     -110.75    217.08 o 
  -6  11   7       26.84      203.62    224.87 o 
  -5  11   7      523.20      445.83    209.17 o 
  -4  11   7       56.76       85.07    199.86 o 
  -3  11   7     1829.11     1787.39    211.94 o 
  -2  11   7        0.83       -1.20    114.15 o 
  -1  11   7      590.51      527.69    108.72 o 
   0  11   7     2671.82     2410.58    159.74 o 
   1  11   7      636.88      551.58    106.92 o 
   2  11   7        7.36       13.75    127.54 o 
   3  11   7     1817.15     1855.07    140.55 o 
   4  11   7       61.46        6.21    148.31 o 
   5  11   7      497.47      600.36    218.88 o 
   6  11   7       28.19       54.02    246.48 o 
   7  11   7      181.30      255.94    190.61 o 
  -7  12   7       66.44      179.64    250.30 o 
  -6  12   7     1372.99     1511.78    355.82 o 
  -5  12   7       93.59      131.97    204.80 o 
  -4  12   7      686.65      721.99    180.28 o 
  -3  12   7     1350.32     1447.76    185.78 o 
  -2  12   7      419.10      384.78    145.83 o 
  -1  12   7      320.47      251.05    158.37 o 
   0  12   7      954.76     1107.71    177.87 o 
   1  12   7      241.12      201.45    183.50 o 
   2  12   7      376.51      412.79    132.52 o 
   3  12   7     1429.87     1257.67    167.85 o 
   4  12   7      693.84      887.46    148.06 o 
   5  12   7      118.15      -33.30    202.83 o 
   6  12   7     1436.75     1728.10    212.94 o 
   7  12   7       80.65      285.12    178.22 o 
  -7  13   7      416.72      530.51    135.00 o 
  -6  13   7      318.95      211.39    145.04 o 
  -5  13   7      159.45      210.66    145.77 o 
  -4  13   7      218.10      332.91    174.58 o 
  -3  13   7     1560.90     1590.75    187.52 o 
  -2  13   7      299.03      402.81    149.83 o 
  -1  13   7      616.73      557.79    167.84 o 
   0  13   7      476.03      598.40    170.46 o 
   1  13   7      615.56      578.56    174.43 o 
   2  13   7      192.80      168.12    174.52 o 
   3  13   7     1598.48     1354.15    176.64 o 
   4  13   7      233.27      225.79    156.42 o 
   5  13   7      141.63        2.36    145.03 o 
   6  13   7      285.91      152.39    244.46 o 
   7  13   7      418.62      497.88    156.03 o 
  -6  14   7       74.46      102.86    142.73 o 
  -5  14   7      156.58      212.89    135.26 o 
  -4  14   7      197.98      240.95    378.55 o 
  -3  14   7      443.07      362.09    175.88 o 
  -2  14   7      472.98      332.10    267.33 o 
  -1  14   7      576.31      376.60    323.07 o 
   0  14   7       29.20       99.35    194.52 o 
   1  14   7      508.84      577.49    170.46 o 
   2  14   7      510.11      319.37    199.89 o 
   3  14   7      423.47      337.73    207.86 o 
   4  14   7      208.18      176.11    143.47 o 
   5  14   7      166.09      191.12    134.32 o 
   6  14   7       67.40      -21.78    134.60 o 
  -5  15   7      123.15      166.09    168.78 o 
  -4  15   7      107.34      122.63    148.28 o 
  -3  15   7      488.05      601.43    174.99 o 
  -2  15   7      637.62      777.15    263.96 o 
  -1  15   7      919.24     1072.95    199.77 o 
   0  15   7     1816.58     1863.96    167.68 o 
   1  15   7      845.82      785.96    164.75 o 
   2  15   7      662.20      509.09    159.70 o 
   3  15   7      435.05      514.12    188.59 o 
   4  15   7       96.41      -15.27    171.33 o 
   5  15   7      115.19       69.24    103.26 o 
  -5  16   7       17.37      -26.85    221.86 o 
  -4  16   7      210.42      222.70    109.90 o 
  -3  16   7       78.19       40.97    207.82 o 
  -2  16   7      467.84      600.41    238.22 o 
  -1  16   7      107.38      151.25    208.10 o 
   0  16   7       13.75       89.97    170.39 o 
   1  16   7      112.77      149.16    146.91 o 
   2  16   7      455.83      344.42    163.77 o 
   3  16   7       40.22       20.60    168.22 o 
   4  16   7      185.52      228.31    146.47 o 
   5  16   7       21.31       48.67    156.97 o 
  -4  17   7      309.55      239.96    231.57 o 
  -3  17   7       58.21      162.44    160.41 o 
  -2  17   7       26.89       21.22    198.65 o 
  -1  17   7       34.63       94.56    170.81 o 
   0  17   7       56.26       45.27    153.06 o 
   1  17   7       31.30       76.36    128.11 o 
   2  17   7       17.96      105.64    148.72 o 
   3  17   7       61.41       34.74    156.42 o 
   4  17   7      290.15      307.23    178.42 o 
  -2  18   7      210.95      190.99    138.18 o 
  -1  18   7      131.41       60.13    137.02 o 
   0  18   7      334.08      353.05    127.95 o 
   1  18   7      148.74      185.28    124.79 o 
   2  18   7      238.34      132.73    162.28 o 
   0   0   8     1820.53     1908.13     32.69 o 
   1   0   8     6260.11     6627.55     70.05 o 
   2   0   8     2864.32     3150.78     66.62 o 
   3   0   8     1140.14     1151.12     42.98 o 
   4   0   8      919.27      972.79     58.25 o 
   5   0   8     8907.78     9088.67    254.34 o 
   6   0   8      392.95      341.71    173.39 o 
   7   0   8      456.33      434.98    207.33 o 
   8   0   8       24.53       34.06    193.27 o 
   9   0   8        7.68      -77.71    172.45 o 
  -9   1   8      299.49      193.35    187.75 o 
  -8   1   8     1378.27     1586.33    294.15 o 
  -7   1   8      845.68      845.57    200.36 o 
  -6   1   8     2675.52     2815.86    175.76 o 
  -5   1   8     8828.67     8672.68    275.03 o 
  -4   1   8    13471.46    14466.31    397.54 o 
  -3   1   8     9019.59     9763.12    318.26 o 
  -2   1   8    13891.74    13372.19    401.11 o 
  -1   1   8    21531.92    21560.03    502.07 o 
   0   1   8     2834.03     2634.35     29.45 o 
   1   1   8    21703.36    22270.41    365.33 o 
   2   1   8    13777.86    14544.73    218.34 o 
   3   1   8     9380.53    10008.36    115.45 o 
   4   1   8    13532.67    14179.76    202.12 o 
   5   1   8     9047.23     8545.76    167.97 o 
   6   1   8     2772.95     2653.93    142.76 o 
   7   1   8      823.35      961.60    211.51 o 
   8   1   8     1418.42     1620.92    264.82 o 
   9   1   8      235.48       30.60    213.82 o 
  -9   2   8      394.49      329.29    215.31 o 
  -8   2   8      294.61      247.82    282.46 o 
  -7   2   8      252.76      205.68    279.88 o 
  -6   2   8     1950.85     2160.49    300.47 o 
  -5   2   8     6215.91     7135.78    140.14 o 
  -4   2   8     6181.56     6118.84    228.63 o 
  -3   2   8    19871.42    21020.27    401.69 o 
  -2   2   8    16040.81    16213.05    237.64 o 
  -1   2   8    16622.49    16652.04    240.33 o 
   0   2   8    21968.99    21810.77    258.47 o 
   1   2   8    16470.53    16597.39    189.39 o 
   2   2   8    16076.13    17591.23    667.66 o 
   3   2   8    19561.42    21087.66    301.13 o 
   4   2   8     5697.04     5882.35    103.71 o 
   5   2   8     6092.24     6811.78    330.13 o 
   6   2   8     1947.75     1875.44    139.60 o 
   7   2   8      229.73      294.25    204.50 o 
   8   2   8      269.55      368.40    179.56 o 
   9   2   8      395.00      309.45    251.05 o 
  -9   3   8       95.27      102.15    220.87 o 
  -8   3   8      477.33      301.02    302.83 o 
  -7   3   8      260.68      422.58    327.66 o 
  -6   3   8      459.93      445.40    240.40 o 
  -5   3   8      617.31      668.35     93.75 o 
  -4   3   8     1364.74     1403.58     58.21 o 
  -3   3   8      540.34      454.35     29.91 o 
  -2   3   8     5231.17     5226.79    108.53 o 
  -1   3   8     4400.67     4422.35     71.90 o 
   0   3   8     7055.70     6848.93    117.72 o 
   1   3   8     4452.79     4305.26     83.61 o 
   2   3   8     5305.23     5019.30    102.30 o 
   3   3   8      526.62      514.27     45.28 o 
   4   3   8     1444.55     1540.46     88.36 o 
   5   3   8      606.46      668.36    114.35 o 
   6   3   8      470.59      512.78    136.50 o 
   7   3   8      241.81      143.79    166.22 o 
   8   3   8      502.63      408.88    206.44 o 
  -8   4   8      314.75      390.31    300.46 o 
  -7   4   8     1963.82     2313.83    358.30 o 
  -6   4   8      374.84      343.77    201.13 o 
  -5   4   8     2813.45     3043.89    132.18 o 
  -4   4   8      769.67      758.06     59.57 o 
  -3   4   8     8808.79     9490.95    307.36 o 
  -2   4   8     7883.82     7840.48    255.43 o 
  -1   4   8    14242.39    14005.83    263.62 o 
   0   4   8    19836.38    19358.92    171.29 o 
   1   4   8    13890.46    14473.36    223.28 o 
   2   4   8     7736.23     7753.71    177.88 o 
   3   4   8     8630.34     9412.35    258.80 o 
   4   4   8      733.55      804.89     61.39 o 
   5   4   8     2757.24     3246.14    358.20 o 
   6   4   8      302.86      237.80    137.39 o 
   7   4   8     1974.95     1709.01    168.46 o 
   8   4   8      302.78      239.54    256.93 o 
  -9   5   8       69.79     -142.56    220.94 o 
  -8   5   8      689.06      677.24    324.15 o 
  -6   5   8      503.05      410.93    281.19 o 
  -5   5   8     3267.91     2756.65    241.55 o 
  -4   5   8     6435.16     6552.50    271.95 o 
  -3   5   8     2764.41     2900.41    112.35 o 
  -2   5   8     5860.22     6311.41    246.01 o 
  -1   5   8    11645.11    11602.95    306.98 o 
   0   5   8     4899.74     5311.43     70.57 o 
   1   5   8    11774.04    11449.47    194.22 o 
   2   5   8     5784.63     6334.73    142.18 o 
   3   5   8     2982.11     3019.96    133.71 o 
   4   5   8     6198.86     6461.41    291.55 o 
   5   5   8     3250.25     3287.93    172.31 o 
   6   5   8      451.18      577.26    163.79 o 
   7   5   8      313.06      249.95    289.34 o 
   8   5   8      730.64      708.69    268.93 o 
   9   5   8       61.59       82.04    216.02 o 
  -9   6   8       77.67       47.60    212.30 o 
  -8   6   8      106.95      -24.97    298.72 o 
  -7   6   8      102.46      344.45    349.48 o 
  -6   6   8      506.21      475.64    226.10 o 
  -5   6   8      191.28      120.95    120.77 o 
  -4   6   8      899.96      862.93     65.72 o 
  -3   6   8      400.23      415.07     66.37 o 
  -2   6   8     3202.62     3414.49    121.56 o 
  -1   6   8     2405.42     2183.49     63.42 o 
   0   6   8     1165.92     1256.41     33.87 o 
   1   6   8     2590.45     2408.24     58.26 o 
   2   6   8     3224.53     3287.37     77.05 o 
   3   6   8      382.38      312.10     53.61 o 
   4   6   8      854.21      858.35     86.18 o 
   5   6   8      151.11       64.92    134.47 o 
   6   6   8      477.57      355.43    325.46 o 
   7   6   8      125.93       47.40    200.07 o 
   8   6   8       85.68       16.65    249.28 o 
   9   6   8       99.76      114.05    178.47 o 
  -9   7   8      588.10      515.80    204.33 o 
  -8   7   8      287.29      320.18    290.26 o 
  -7   7   8     1242.50     1738.10    350.79 o 
  -6   7   8     1149.86      928.93    239.28 o 
  -5   7   8      189.28      240.84    166.95 o 
  -4   7   8     2296.52     2371.30    124.85 o 
  -3   7   8     4489.45     4801.70    170.80 o 
  -1   7   8     3735.40     3649.97    118.36 o 
   0   7   8    10517.52    10676.82    193.82 o 
   1   7   8     3375.24     3302.64     79.99 o 
   2   7   8     8883.49     9755.23    239.45 o 
   3   7   8     4397.08     4524.22    210.09 o 
   4   7   8     2233.68     2297.00    116.00 o 
   5   7   8      161.31      165.71    141.64 o 
   6   7   8     1113.49     1129.29    232.55 o 
   7   7   8     1196.15      804.90    261.70 o 
   8   7   8      273.59      333.22    249.60 o 
   9   7   8      627.95      597.87    183.96 o 
  -9   8   8      278.83      375.33    183.82 o 
  -8   8   8      343.52      388.93    279.81 o 
  -7   8   8      128.03      485.31    349.16 o 
  -6   8   8      130.65      230.28    238.69 o 
  -5   8   8      948.97      807.15    221.54 o 
  -4   8   8      338.45      387.58     99.87 o 
  -3   8   8     2550.64     2758.77    106.95 o 
  -2   8   8     5706.06     6245.65    194.99 o 
  -1   8   8     2122.56     2248.77     78.37 o 
   0   8   8     7947.09     7953.89    160.51 o 
   1   8   8     2041.37     2208.88     58.52 o 
   2   8   8     5675.01     6008.94    164.32 o 
   3   8   8     2422.44     2498.14    128.68 o 
   4   8   8      368.06      370.96    155.41 o 
   5   8   8     1010.24      713.67    313.97 o 
   6   8   8      137.93      254.39    243.99 o 
   7   8   8      104.19      243.34    221.83 o 
   8   8   8      309.99      284.84    243.29 o 
   9   8   8      228.20      186.62    167.78 o 
  -8   9   8       60.39      222.11    265.78 o 
  -7   9   8      271.94      277.79    332.83 o 
  -6   9   8      976.47      805.08    214.87 o 
  -5   9   8       57.46      -11.79    198.09 o 
  -4   9   8      389.60      406.65    149.60 o 
  -3   9   8      740.99      872.80    114.41 o 
  -2   9   8      444.16      436.78     76.88 o 
  -1   9   8     3444.56     3305.56    158.47 o 
   0   9   8     1432.80     1398.50     66.31 o 
   1   9   8     3430.94     3775.12     92.81 o 
   2   9   8      476.02      491.87     76.31 o 
   3   9   8      692.12      735.84    163.18 o 
   4   9   8      395.61      322.73    156.66 o 
   5   9   8       45.72     -263.23    263.23 o 
   6   9   8      876.37      654.77    249.03 o 
   7   9   8      296.67      296.27    216.65 o 
   8   9   8       41.06      120.42    235.39 o 
  -8  10   8      299.18      220.09    246.02 o 
  -7  10   8      188.98      109.97    323.66 o 
  -6  10   8      531.18      363.83    215.22 o 
  -5  10   8     1010.51      958.01    207.18 o 
  -4  10   8     1122.92     1120.27    164.35 o 
  -3  10   8     1642.77     1576.21    133.05 o 
  -2  10   8      212.65      318.13     85.61 o 
  -1  10   8     3689.96     3925.95    184.37 o 
   0  10   8     1432.47     1393.14     78.19 o 
   1  10   8     3686.03     3717.12    117.80 o 
   2  10   8      178.78      105.06    131.29 o 
   3  10   8     1710.49     1745.55    142.38 o 
   4  10   8     1106.71     1152.78    187.58 o 
   5  10   8     1061.59      852.94    274.61 o 
   6  10   8      579.55      470.65    305.02 o 
   7  10   8      182.69      158.89    251.16 o 
   8  10   8      314.69      196.47    218.82 o 
  -8  11   8      132.09      110.27    147.21 o 
  -7  11   8      281.20      127.26    564.25 o 
  -6  11   8        7.07     -101.27    211.48 o 
  -5  11   8     1009.04     1065.60    208.79 o 
  -4  11   8     1004.99     1047.69    169.91 o 
  -3  11   8      128.95      103.19    169.76 o 
  -2  11   8      559.00      490.81    116.47 o 
  -1  11   8      652.72      618.25    124.86 o 
   0  11   8       10.44      -38.13    157.78 o 
   1  11   8      699.03      639.04    115.40 o 
   2  11   8      523.61      532.95    135.58 o 
   3  11   8       88.25      -82.38    141.90 o 
   4  11   8      949.53      889.40    148.80 o 
   5  11   8      936.14      858.84    212.31 o 
   6  11   8       18.83      -53.86    196.42 o 
   7  11   8      303.65      230.19    189.23 o 
  -7  12   8       27.92       98.37    161.76 o 
  -6  12   8      608.61      758.53    214.29 o 
  -5  12   8       28.98       22.44    197.71 o 
  -4  12   8     1302.26     1394.41    181.67 o 
  -3  12   8      615.06      633.62    184.44 o 
  -2  12   8      528.73      532.48    164.10 o 
  -1  12   8      232.26      277.24    189.75 o 
   0  12   8     1674.73     1516.87    162.38 o 
   1  12   8      254.54      187.04    190.41 o 
   2  12   8      476.89      458.28    144.48 o 
   3  12   8      669.20      720.02    197.86 o 
   4  12   8     1229.20     1428.80    172.61 o 
   5  12   8       27.76      -25.92    198.60 o 
   6  12   8      593.23      783.40    194.35 o 
   7  12   8       16.05      161.85    174.51 o 
  -7  13   8      146.95      146.19    131.51 o 
  -6  13   8      676.08      582.71    144.57 o 
  -5  13   8      105.87       88.95    142.80 o 
  -4  13   8      601.75      480.50    176.23 o 
  -3  13   8     1527.17     1711.52    185.68 o 
  -2  13   8      328.52      169.49    177.59 o 
  -1  13   8       70.57       40.76    169.25 o 
   0  13   8     1572.30     1582.75    195.62 o 
   1  13   8       90.54       -3.31    173.91 o 
   2  13   8      367.51      384.99    173.01 o 
   3  13   8     1562.51     1424.22    176.63 o 
   4  13   8      616.97      431.01    189.25 o 
   5  13   8      108.71      178.10    174.51 o 
   6  13   8      669.29      389.10    199.81 o 
   7  13   8      152.09      234.85    152.62 o 
  -6  14   8      235.24      183.11    200.99 o 
  -5  14   8       84.84      156.53    130.81 o 
  -4  14   8       12.94      146.80    198.68 o 
  -3  14   8      378.48      417.63    173.90 o 
  -2  14   8      341.86      268.31    193.66 o 
  -1  14   8     1350.53     1370.49    216.57 o 
   0  14   8        1.50      238.63    193.05 o 
   1  14   8     1278.07     1265.17    188.03 o 
   2  14   8      318.23      126.67    196.09 o 
   3  14   8      326.29      383.77    208.76 o 
   4  14   8        8.98       32.48    146.48 o 
   5  14   8       56.44      -32.80    123.50 o 
   6  14   8      234.31      165.46    132.84 o 
  -5  15   8      204.73      186.95    163.62 o 
  -4  15   8      114.10       72.91    148.35 o 
  -3  15   8      555.69      536.13    242.50 o 
  -2  15   8       18.57      -10.40    261.50 o 
  -1  15   8      359.96      324.50    223.74 o 
   0  15   8       69.99       79.63    156.99 o 
   1  15   8      385.30      297.08    164.27 o 
   2  15   8       17.94       41.52    157.94 o 
   3  15   8      528.52      656.44    196.12 o 
   4  15   8      136.66      122.69    126.21 o 
   5  15   8      211.55      157.42    103.22 o 
  -5  16   8       92.28      145.85    227.14 o 
  -4  16   8      204.71      202.90    111.50 o 
  -3  16   8      480.55      577.14    208.92 o 
  -2  16   8      117.61      256.62    235.81 o 
  -1  16   8      138.37      134.00    178.10 o 
   0  16   8      117.17      114.33    199.11 o 
   1  16   8      153.19      163.92    159.94 o 
   2  16   8      111.67      122.08    139.54 o 
   3  16   8      529.36      500.30    191.97 o 
   4  16   8      191.99      332.72    186.04 o 
   5  16   8       92.83      249.33    203.01 o 
  -3  17   8       39.51       43.21    161.88 o 
  -2  17   8       33.57      -44.91    198.40 o 
  -1  17   8       75.59      102.18    185.27 o 
   0  17   8      678.40      439.39    161.69 o 
   1  17   8       79.62       38.10    127.93 o 
   2  17   8       32.64       32.73    141.03 o 
   3  17   8       40.48       20.11    135.13 o 
  -2  18   8      225.03      248.33    135.62 o 
  -1  18   8       95.43       89.50    172.53 o 
   0  18   8      920.89      985.04    157.86 o 
   1  18   8       84.33       56.20    120.94 o 
   2  18   8      258.87      293.14    159.39 o 
   1   0   9        4.00      155.40     31.45 o 
   2   0   9      431.98      536.88     34.17 o 
   3   0   9      318.82      314.32     31.05 o 
   4   0   9     2944.88     2883.87     55.83 o 
   5   0   9      233.90      267.01     62.80 o 
   6   0   9     3355.05     3101.78    152.66 o 
   7   0   9      348.31      692.59    212.08 o 
   8   0   9     1349.00     1106.56    236.15 o 
   9   0   9       48.97       -5.49    175.57 o 
  -9   1   9       86.78       81.71    187.08 o 
  -8   1   9     1831.65     1925.96    296.17 o 
  -7   1   9       74.81       95.13    303.72 o 
  -6   1   9     3474.88     3664.57    191.23 o 
  -5   1   9     6366.45     6895.93    214.53 o 
  -4   1   9     6292.92     6436.79    184.79 o 
  -3   1   9    11180.25    11924.93    194.14 o 
  -2   1   9     5350.06     4787.75    111.15 o 
  -1   1   9     4251.46     4001.14     51.40 o 
   0   1   9     4420.46     4094.23     39.30 o 
   1   1   9     3752.35     3663.13     33.49 o 
   2   1   9     5591.75     5619.22    133.18 o 
   3   1   9    10980.03    12024.71    191.09 o 
   4   1   9     6000.47     6160.76    145.54 o 
   5   1   9     6426.09     6707.51    149.21 o 
   6   1   9     3384.18     3445.24    204.66 o 
   7   1   9       46.93      130.99    211.29 o 
   8   1   9     1798.07     1812.55    189.25 o 
   9   1   9       58.13      109.53    128.17 o 
  -9   2   9      154.55      -36.80    218.64 o 
  -7   2   9      706.63      928.15    285.93 o 
  -6   2   9      750.32      638.08    146.35 o 
  -5   2   9     6470.30     7218.09    175.47 o 
  -4   2   9     3209.99     2866.88    117.72 o 
  -3   2   9    15809.89    16232.32    269.97 o 
  -2   2   9     5909.96     5981.14    116.18 o 
  -1   2   9     5552.55     5384.96    111.29 o 
   0   2   9     4183.05     4058.59     45.16 o 
   1   2   9     6069.60     5873.02     62.82 o 
   2   2   9     5352.64     5154.84    150.40 o 
   3   2   9    16304.51    16963.95    266.33 o 
   4   2   9     3490.26     3388.86     82.52 o 
   5   2   9     6638.83     7102.97    294.48 o 
   6   2   9      860.15      827.38    132.18 o 
   7   2   9      635.69      759.12    209.82 o 
   8   2   9      955.38      901.27    182.20 o 
   9   2   9      139.20      127.83    243.57 o 
  -9   3   9      766.78      664.74    235.57 o 
  -7   3   9      923.05     1126.31    307.43 o 
  -6   3   9     2124.74     1785.10    270.69 o 
  -5   3   9      849.23      882.81     98.57 o 
  -4   3   9     1407.91     1421.86     69.97 o 
  -3   3   9     1385.37     1355.28     39.98 o 
  -2   3   9      577.74      566.78     22.86 o 
  -1   3   9      854.32      853.10     38.02 o 
   0   3   9      238.93      216.28     31.00 o 
   1   3   9      817.17      780.47     37.65 o 
   2   3   9      594.06      550.81     35.63 o 
   3   3   9     1375.44     1373.03     54.22 o 
   4   3   9     1512.45     1630.71     78.34 o 
   5   3   9      944.93     1074.65    108.52 o 
   6   3   9     2238.49     1920.67    167.15 o 
   7   3   9      871.57      729.56    168.77 o 
   8   3   9      116.45      -88.11    205.02 o 
   9   3   9      736.17      731.68    258.06 o 
  -8   4   9      107.99      148.86    303.11 o 
  -7   4   9     1887.53     2551.67    347.95 o 
  -6   4   9     1012.88     1054.97    209.75 o 
  -5   4   9     4721.20     4844.07    168.63 o 
  -4   4   9     8106.74     8462.17    233.27 o 
  -3   4   9     3211.21     3639.45    135.36 o 
  -2   4   9     8019.69     8304.13    220.05 o 
  -1   4   9    19297.78    19556.01    415.41 o 
   0   4   9     1357.27     1294.73     32.78 o 
   1   4   9    19811.48    19937.69    333.07 o 
   2   4   9     7884.09     7914.05    233.77 o 
   3   4   9     3667.07     3975.93    154.86 o 
   4   4   9     8057.25     8286.58    296.93 o 
   5   4   9     4772.43     5178.75    373.51 o 
   6   4   9      963.57      929.87    140.56 o 
   7   4   9     1794.86     1632.44    169.62 o 
   8   4   9       69.96        6.80    254.91 o 
   9   4   9      980.32      766.71    174.90 o 
  -8   5   9       55.10     -153.86    308.67 o 
  -7   5   9      623.53      817.22    353.12 o 
  -6   5   9      316.17      394.08    218.98 o 
  -5   5   9     1220.78     1163.68    148.46 o 
  -4   5   9     1128.22     1004.55     66.24 o 
  -3   5   9     1094.28     1196.97     58.93 o 
  -2   5   9      217.53      143.61     53.84 o 
  -1   5   9      431.57      493.56     39.59 o 
   0   5   9     2578.19     2474.41     43.61 o 
   1   5   9      330.75      331.32     39.23 o 
   2   5   9      280.84      228.75     37.36 o 
   3   5   9     1123.82     1147.47     74.64 o 
   4   5   9     1083.84      985.92    110.52 o 
   5   5   9     1389.28     1504.13    134.01 o 
   6   5   9      382.43      376.12    168.69 o 
   7   5   9      646.96      444.29    283.53 o 
   8   5   9       59.38       28.75    173.64 o 
   9   5   9      326.30      263.66    174.15 o 
  -9   6   9       18.98      -21.43    213.08 o 
  -8   6   9      107.56      234.19    299.89 o 
  -7   6   9     1727.18     1363.97    560.47 o 
  -6   6   9      294.91      393.05    232.40 o 
  -5   6   9     1156.14     1091.39    173.18 o 
  -4   6   9     1352.70     1291.20     69.06 o 
  -3   6   9     3044.62     2989.04    132.02 o 
  -2   6   9     4276.04     4524.96    173.04 o 
  -1   6   9      647.65      726.11     45.36 o 
   0   6   9      948.87     1087.37     33.63 o 
   1   6   9      576.89      643.88     39.56 o 
   2   6   9     4307.09     4277.66     84.30 o 
   3   6   9     3077.35     3260.93     99.11 o 
   4   6   9     1464.77     1445.63     88.34 o 
   5   6   9     1150.85     1108.92    140.96 o 
   6   6   9      304.44      256.38    150.31 o 
   7   6   9     1773.84     1286.22    207.03 o 
   8   6   9      101.24      132.63    179.01 o 
   9   6   9       25.31        9.14    175.68 o 
  -9   7   9      169.25      212.55    202.38 o 
  -8   7   9      696.97      921.95    291.53 o 
  -7   7   9      117.39      116.67    349.62 o 
  -6   7   9      264.05      300.20    235.23 o 
  -5   7   9      319.47      340.30    137.19 o 
  -4   7   9      553.29      602.22    106.62 o 
  -3   7   9     3416.27     3592.79    112.35 o 
  -2   7   9    21471.13    23589.75    389.65 o 
  -1   7   9     4451.29     4488.93    121.37 o 
   0   7   9    29582.08    31006.63    481.28 o 
   1   7   9     4639.47     4944.40    101.52 o 
   2   7   9    22078.33    21644.00    509.48 o 
   3   7   9     3595.93     3741.69    219.25 o 
   4   7   9      590.23      508.72    109.88 o 
   5   7   9      276.64      320.76    145.81 o 
   6   7   9      191.47      216.52    233.52 o 
   7   7   9      147.18      118.41    212.74 o 
   8   7   9      602.51      624.61    254.45 o 
   9   7   9      198.12      230.12    176.70 o 
  -9   8   9      147.52      223.70    186.80 o 
  -8   8   9      288.71      612.28    280.55 o 
  -7   8   9      221.14      250.87    347.21 o 
  -6   8   9      599.39      391.37    242.50 o 
  -5   8   9      466.72      410.51    145.82 o 
  -4   8   9      751.80      690.22    103.48 o 
  -3   8   9      134.30      145.71     73.98 o 
  -2   8   9     1829.64     1937.18     74.02 o 
  -1   8   9      856.38      928.22     52.30 o 
   0   8   9     3002.48     2673.95     86.89 o 
   1   8   9      807.31      913.55     57.22 o 
   2   8   9     1605.78     1583.81     71.16 o 
   3   8   9      151.80      217.79    105.76 o 
   4   8   9      822.95      581.51    154.28 o 
   5   8   9      450.85      621.60    310.99 o 
   6   8   9      541.41      469.24    241.97 o 
   7   8   9      189.80      214.08    215.68 o 
   8   8   9      273.01      303.11    237.91 o 
   9   8   9      166.79       55.39    162.18 o 
  -8   9   9      140.82      340.34    266.99 o 
  -7   9   9      257.66      117.34    340.59 o 
  -6   9   9      171.58      312.05    185.24 o 
  -5   9   9     1270.09     1151.87    204.19 o 
  -4   9   9      704.40      680.61    139.08 o 
  -3   9   9      332.87      386.23    120.61 o 
  -2   9   9      536.59      557.52     72.68 o 
  -1   9   9     6665.85     6962.06    216.16 o 
   0   9   9     2152.48     2264.58     76.45 o 
   1   9   9     6638.46     6856.14    179.63 o 
   2   9   9      661.88      794.67     80.31 o 
   3   9   9      355.50      329.04    144.45 o 
   4   9   9      627.00      568.01    154.40 o 
   5   9   9     1376.47     1159.59    262.06 o 
   6   9   9      149.90      148.46    326.67 o 
   7   9   9      301.03      260.33    214.55 o 
   8   9   9      143.33      116.81    226.50 o 
  -8  10   9      121.80       12.54    241.41 o 
  -7  10   9       73.08       -0.35    487.04 o 
  -6  10   9      530.26      397.64    185.75 o 
  -5  10   9     1308.59     1429.46    242.21 o 
  -4  10   9      997.33     1151.44    165.48 o 
  -3  10   9     4635.08     4368.45    147.95 o 
  -2  10   9      819.86      733.02     85.62 o 
  -1  10   9     6426.37     6359.47    228.06 o 
   0  10   9      846.72      821.58     82.39 o 
   1  10   9     6317.73     6526.80    101.88 o 
   2  10   9      896.40      932.16    105.78 o 
   3  10   9     4284.62     4126.34    196.70 o 
   4  10   9     1083.98     1044.86    170.95 o 
   5  10   9     1178.13     1250.74    373.10 o 
   6  10   9      481.73      406.63    251.95 o 
   7  10   9      127.60      325.78    275.17 o 
   8  10   9      116.59      120.78    210.67 o 
  -8  11   9      151.99      231.56    141.74 o 
  -7  11   9      281.09      616.14    277.86 o 
  -6  11   9       26.82       86.57    230.34 o 
  -5  11   9      469.22      292.98    202.21 o 
  -4  11   9      165.75      274.87    169.80 o 
  -3  11   9     2461.88     2319.32    226.88 o 
  -2  11   9      699.53      747.06    129.16 o 
  -1  11   9      400.73      478.96    145.86 o 
   0  11   9       76.95      141.67    167.33 o 
   1  11   9      491.67      394.99    117.10 o 
   2  11   9      694.36      510.82    139.44 o 
   3  11   9     2479.93     2425.31    141.17 o 
   4  11   9      146.07      175.91    187.47 o 
   5  11   9      427.25      365.28    216.18 o 
   6  11   9       36.55       91.82    182.50 o 
   7  11   9      255.99      280.06    258.45 o 
   8  11   9      167.88      190.91    187.22 o 
  -7  12   9      108.47      220.02    159.14 o 
  -6  12   9     1123.66     1399.93    409.60 o 
  -5  12   9       31.14       90.59    197.52 o 
  -4  12   9      583.99      575.20    180.35 o 
  -3  12   9     1122.52     1484.34    185.66 o 
  -2  12   9      259.56      219.90    126.95 o 
  -1  12   9      971.75      966.70    163.41 o 
   0  12   9     2253.42     2329.91    197.24 o 
   1  12   9      868.09      815.83    168.82 o 
   2  12   9      234.97      210.38    138.03 o 
   3  12   9     1126.12     1292.40    164.01 o 
   4  12   9      611.57      653.17    179.61 o 
   5  12   9       46.49      -56.06    197.35 o 
   6  12   9     1160.73     1331.85    235.23 o 
   7  12   9      103.53      178.95    175.42 o 
  -7  13   9       16.50      -61.43    125.12 o 
  -6  13   9      757.28      733.21    142.15 o 
  -5  13   9        5.94      -14.77    154.79 o 
  -4  13   9     1813.96     1848.84    178.29 o 
  -3  13   9      520.88      462.01    188.92 o 
  -2  13   9     1284.22     1466.63    196.33 o 
  -1  13   9       16.71       92.11    190.76 o 
   0  13   9      938.22     1006.16    188.92 o 
   1  13   9       27.06      -96.10    195.88 o 
   2  13   9     1093.03     1175.50    173.83 o 
   3  13   9      516.14      327.21    157.22 o 
   4  13   9     1717.80     1812.33    185.16 o 
   5  13   9        6.64      -11.55    181.52 o 
   6  13   9      671.54      505.35    216.21 o 
   7  13   9       13.62       34.59    148.52 o 
  -6  14   9      318.57      302.64    152.88 o 
  -5  14   9      475.82      610.17    196.18 o 
  -4  14   9      574.91      641.78    202.65 o 
  -3  14   9      131.46      234.09    192.62 o 
  -2  14   9      373.10      334.68    193.13 o 
  -1  14   9     1052.95     1063.04    168.42 o 
   0  14   9      873.26      805.15    187.14 o 
   1  14   9     1087.79     1030.45    169.64 o 
   2  14   9      345.62      419.05    185.24 o 
   3  14   9      145.08      171.09    142.34 o 
   4  14   9      550.60      466.56    139.01 o 
   5  14   9      475.97      416.57    165.25 o 
   6  14   9      299.47      364.65    131.40 o 
  -5  15   9       16.79       94.99    262.38 o 
  -4  15   9       97.08      204.75    145.14 o 
  -3  15   9      131.17      160.37    237.71 o 
  -2  15   9      271.33      454.09    261.39 o 
  -1  15   9      606.46      733.45    197.20 o 
   0  15   9      572.99      662.40    186.15 o 
   1  15   9      531.08      463.13    162.51 o 
   2  15   9      285.47      149.85    176.65 o 
   3  15   9       98.54       17.22    185.45 o 
   4  15   9       81.38      103.60    118.86 o 
   5  15   9       10.71       -1.35    119.95 o 
  -4  16   9       73.52      213.54    286.32 o 
  -3  16   9      426.76      586.50    279.03 o 
  -2  16   9      151.48      317.88    234.91 o 
  -1  16   9       26.79       69.00    177.57 o 
   0  16   9      839.98      919.72    146.13 o 
   1  16   9       68.46        5.68    159.38 o 
   2  16   9      136.99       90.88    136.46 o 
   3  16   9      429.39      426.55    194.16 o 
   4  16   9       68.83      139.85    183.15 o 
  -3  17   9      288.72      307.42    161.37 o 
  -2  17   9      122.84      146.53    263.70 o 
  -1  17   9      274.57      228.36    154.23 o 
   0  17   9       28.76       31.07    159.57 o 
   1  17   9      241.48      360.81    128.25 o 
   2  17   9      115.77       87.19    198.01 o 
   3  17   9      278.02      390.88    137.56 o 
  -2  18   9        7.83      106.94    131.09 o 
  -1  18   9       32.12      107.81    241.17 o 
   0  18   9      157.17      240.54    126.65 o 
   1  18   9       57.74      242.88    164.04 o 
   2  18   9       11.47      -24.82    158.26 o 
   0   0  10     5293.70     5529.54     49.19 o 
   1   0  10    36812.25    37414.30    396.62 o 
   2   0  10     1240.11     1401.72     39.66 o 
   3   0  10        5.39       12.40     23.20 o 
   4   0  10     1118.21     1130.58     57.13 o 
   5   0  10     7070.78     6925.57    252.86 o 
   6   0  10      116.63      167.04    123.93 o 
   7   0  10     1410.09     1579.85    219.03 o 
   8   0  10       99.05      -11.66    202.49 o 
   9   0  10       82.34      123.43    178.90 o 
  -9   1  10      134.57       75.90    193.74 o 
  -8   1  10      362.49      342.29    286.57 o 
  -7   1  10       84.68      193.28    308.99 o 
  -6   1  10      769.96      543.05    203.24 o 
  -5   1  10       88.64      136.86     70.95 o 
  -4   1  10     5665.82     5898.27    224.68 o 
  -3   1  10      623.71      557.27     39.34 o 
  -2   1  10      321.71      330.81     24.06 o 
  -1   1  10    28843.97    28583.68    259.15 o 
   0   1  10     1241.01     1365.05     34.08 o 
   1   1  10    28748.50    28865.93    236.67 o 
   2   1  10      436.96      462.71     37.10 o 
   3   1  10      653.32      641.57     36.73 o 
   4   1  10     6104.25     6558.82    127.18 o 
   5   1  10      166.93      237.45     69.62 o 
   6   1  10      672.17      706.74    201.50 o 
   7   1  10       42.76      -16.40    215.44 o 
   8   1  10      313.74      318.45    186.92 o 
   9   1  10      105.69      152.04    130.05 o 
  -9   2  10      282.76      186.87    228.52 o 
  -7   2  10       65.96      134.98    283.42 o 
  -6   2  10     1071.09     1012.17    158.18 o 
  -5   2  10     1002.38     1036.55     91.88 o 
  -4   2  10     9110.02     9689.62    283.30 o 
  -3   2  10      465.30      454.07     27.69 o 
  -2   2  10     1634.16     1599.79     47.65 o 
  -1   2  10      572.14      607.52     35.36 o 
   0   2  10    17697.96    17167.40    194.83 o 
   1   2  10      696.89      692.54     35.13 o 
   2   2  10     1603.63     1421.57     69.73 o 
   3   2  10      536.73      556.77     36.24 o 
   4   2  10     8548.98     9016.80    263.18 o 
   5   2  10      924.47      924.47     92.61 o 
   6   2  10     1330.13     1174.86    128.57 o 
   7   2  10       58.59       75.32    160.30 o 
   8   2  10     1271.02     1394.72    188.28 o 
   9   2  10      291.34      391.45    239.39 o 
  -6   3  10     1276.78     1361.56    216.48 o 
  -5   3  10      850.94     1017.29    168.64 o 
  -4   3  10       14.67       10.90     62.37 o 
  -3   3  10       23.06       35.81     30.08 o 
  -2   3  10     1559.30     1456.41     31.86 o 
  -1   3  10     2336.09     2221.85     36.65 o 
   0   3  10    11158.26    11110.48    184.43 o 
   1   3  10     2164.65     1918.31     47.83 o 
   2   3  10     1476.79     1295.49     53.84 o 
   3   3  10       33.16       11.99     51.11 o 
   4   3  10       24.01      -16.48     72.28 o 
   5   3  10      914.14      964.02     94.83 o 
   6   3  10     1267.36     1490.54    169.23 o 
   7   3  10      203.27      239.44    173.68 o 
   8   3  10     1273.33     1203.04    145.25 o 
   9   3  10      102.77       71.86    252.22 o 
  -8   4  10       30.46      -51.96    306.65 o 
  -6   4  10      350.43      529.19    281.05 o 
  -5   4  10      156.86      146.26    113.30 o 
  -3   4  10     2509.79     2753.23    119.28 o 
  -2   4  10    11430.05    10750.98    313.82 o 
  -1   4  10     5171.48     5136.40     94.61 o 
   0   4  10     2296.55     2166.07     49.95 o 
   1   4  10     5255.95     4382.78    206.11 o 
   2   4  10    10409.55    10217.01    269.90 o 
   3   4  10     2479.19     2661.36     96.55 o 
   4   4  10     4669.00     5174.94    334.42 o 
   5   4  10      109.48      101.43     95.57 o 
   6   4  10      369.10      433.60    143.43 o 
   7   4  10      217.63      264.30    145.46 o 
   8   4  10        9.35     -180.28    253.70 o 
   9   4  10      246.91      104.63    161.23 o 
  -9   5  10      206.85      129.46    222.11 o 
  -8   5  10       72.11      -37.86    303.79 o 
  -6   5  10      993.44     1122.21    231.23 o 
  -5   5  10     1667.85     1574.08    167.17 o 
  -4   5  10      726.19      717.07     72.81 o 
  -3   5  10     4081.05     4568.64    168.75 o 
  -2   5  10    12052.36    12358.73    373.73 o 
  -1   5  10     3662.97     4076.59    109.24 o 
   0   5  10     2046.38     2056.47     43.87 o 
   1   5  10     3599.11     3962.51     70.35 o 
   2   5  10    12246.61    12532.44    269.96 o 
   3   5  10     3948.98     4459.69    204.83 o 
   4   5  10      737.89      797.66     87.75 o 
   5   5  10     1487.64     1499.37    156.47 o 
   6   5  10      895.91     1037.77    204.01 o 
   7   5  10      201.70      158.82    276.83 o 
   8   5  10       89.18      167.39    264.47 o 
   9   5  10      193.51       49.98    172.10 o 
  -9   6  10      186.38      389.18    218.96 o 
  -8   6  10      143.94      381.00    298.47 o 
  -6   6  10      536.13      433.84    309.52 o 
  -5   6  10     1574.03     1436.21    143.80 o 
  -4   6  10       69.56      153.21     76.39 o 
  -3   6  10      968.07      985.79     59.36 o 
  -2   6  10     3446.39     3493.65    102.97 o 
  -1   6  10     2400.34     2372.57     59.89 o 
   0   6  10     4941.87     5036.58     95.20 o 
   1   6  10     2499.79     2509.75     58.07 o 
   2   6  10     3705.65     3539.79     95.15 o 
   3   6  10      809.58      758.45     68.27 o 
   4   6  10       55.66      123.00     91.20 o 
   5   6  10     1635.85     1762.89    145.35 o 
   6   6  10      601.37      632.89    155.35 o 
   7   6  10      466.12      333.06    258.06 o 
   8   6  10      148.17       88.77    177.33 o 
   9   6  10      193.50      316.32    170.51 o 
  -9   7  10      145.73      221.83    199.97 o 
  -8   7  10        0.93      250.84    286.57 o 
  -6   7  10     1282.20     1153.23    242.21 o 
  -5   7  10     2634.46     2518.02    142.85 o 
  -4   7  10     1235.96     1151.96    115.62 o 
  -3   7  10    11084.68    11455.13    498.94 o 
  -2   7  10     5031.50     5016.07    138.45 o 
  -1   7  10     6220.68     6280.67    189.70 o 
   0   7  10      495.58      508.82     41.35 o 
   1   7  10     5518.23     5691.94    112.38 o 
   2   7  10     4585.30     4412.34    142.01 o 
   3   7  10    10669.07    10840.94    416.06 o 
   4   7  10     1264.00     1162.28    148.70 o 
   5   7  10     2580.68     2712.37    156.07 o 
   6   7  10     1280.86     1254.27    235.72 o 
   7   7  10     1332.57     1116.09    239.22 o 
   8   7  10        3.29      -96.75    177.63 o 
   9   7  10      139.03      138.88    171.18 o 
  -8   8  10       79.53      187.93    276.62 o 
  -7   8  10      270.30      320.89    677.35 o 
  -6   8  10      379.36      413.73    242.32 o 
  -5   8  10      742.72      599.35    124.28 o 
  -4   8  10      811.59      883.46    105.71 o 
  -3   8  10     2289.39     2452.44     79.83 o 
  -2   8  10      644.20      661.68     54.92 o 
  -1   8  10     4189.34     4408.70    149.31 o 
   0   8  10    11805.32    11987.84    290.98 o 
   1   8  10     4342.38     4710.92    149.39 o 
   2   8  10      521.40      540.28     73.83 o 
   3   8  10     2393.44     2450.46    110.27 o 
   4   8  10      687.68      507.69    135.77 o 
   5   8  10      792.52      767.39    247.72 o 
   6   8  10      320.89      244.36    242.57 o 
   7   8  10      246.33      196.68    216.16 o 
   8   8  10       52.88       52.17    173.68 o 
  -8   9  10      125.16      278.99    264.26 o 
  -7   9  10      194.28      680.22    650.25 o 
  -6   9  10     1208.18     1209.27    268.04 o 
  -5   9  10      221.17      214.36    153.41 o 
  -4   9  10      121.42      216.85    128.88 o 
  -3   9  10       20.55      150.95    103.12 o 
  -2   9  10      242.48      219.84     73.24 o 
  -1   9  10      180.51      169.87     56.44 o 
   0   9  10     2400.95     2237.45     73.50 o 
   1   9  10      243.35      239.57     68.96 o 
   2   9  10      148.32      107.98     85.31 o 
   3   9  10       39.23       63.87    124.02 o 
   4   9  10      144.90      159.17    165.66 o 
   5   9  10      169.00       42.48    262.23 o 
   6   9  10     1141.18     1182.93    250.84 o 
   7   9  10      194.16      139.76    288.59 o 
   8   9  10       96.82      124.01    159.11 o 
  -8  10  10      293.95      467.85    234.01 o 
  -7  10  10      479.61      729.87    295.43 o 
  -6  10  10      502.14      578.17    243.28 o 
  -5  10  10     1679.08     1536.67    204.57 o 
  -4  10  10     1085.36     1217.76    167.93 o 
  -3  10  10       47.04      123.21    115.97 o 
  -2  10  10      591.23      552.45     91.95 o 
  -1  10  10      941.58     1078.40     97.43 o 
   0  10  10     1150.81      992.84     85.11 o 
   1  10  10      737.68      774.74     96.99 o 
   2  10  10      731.32      550.66    146.52 o 
   3  10  10       12.87      -31.32    139.77 o 
   4  10  10     1178.49     1178.49    170.72 o 
   5  10  10     1804.90     1663.27    367.93 o 
   6  10  10      544.74      491.46    251.89 o 
   7  10  10      488.62      344.62    280.76 o 
   8  10  10      267.31      243.77    148.51 o 
  -7  11  10       50.45       13.78    162.16 o 
  -6  11  10       26.62      201.43    229.11 o 
  -5  11  10     1023.35      940.08    203.97 o 
  -4  11  10      203.75      234.88    169.32 o 
  -3  11  10       59.50      155.01    140.16 o 
  -2  11  10      836.33      689.63    120.88 o 
  -1  11  10     2197.10     2242.30    159.66 o 
   0  11  10       13.84      -72.26    142.14 o 
   1  11  10     2375.35     2233.93    120.99 o 
   2  11  10      819.34      601.71    136.33 o 
   3  11  10       66.07        2.36    141.52 o 
   4  11  10      183.66      156.16    183.31 o 
   5  11  10      940.21      989.96    211.61 o 
   6  11  10       33.15       73.17    180.96 o 
   7  11  10       67.02       82.10    258.17 o 
  -7  12  10      200.08      297.21    157.17 o 
  -6  12  10      362.44      693.69    212.09 o 
  -5  12  10      269.28      311.95    196.28 o 
  -4  12  10      496.74      480.49    181.59 o 
  -3  12  10     1305.90     1298.05    203.66 o 
  -2  12  10      137.19      148.14    133.03 o 
  -1  12  10      102.44       88.99    166.12 o 
   0  12  10      514.71      548.80    157.59 o 
   1  12  10      115.40     -139.48    170.25 o 
   2  12  10      184.88      235.45    131.28 o 
   3  12  10     1219.81      994.59    166.77 o 
   4  12  10      474.67      458.41    139.54 o 
   5  12  10      240.12      401.37    197.26 o 
   6  12  10      326.30      415.25    210.79 o 
   7  12  10      209.36      373.80    173.36 o 
  -7  13  10      155.04      235.00    196.47 o 
  -6  13  10      249.40      352.76    137.99 o 
  -5  13  10      158.22      231.54    153.48 o 
  -4  13  10       36.15       59.33    185.85 o 
  -3  13  10     2435.76     2513.43    184.18 o 
  -2  13  10      119.45      268.76    160.40 o 
  -1  13  10     1738.82     1647.42    194.91 o 
   0  13  10     2616.04     2499.72    188.70 o 
   1  13  10     1846.13     1657.12    188.28 o 
   2  13  10       76.48      134.89    170.57 o 
   3  13  10     2646.95     2339.50    163.97 o 
   4  13  10       37.27       54.87    158.47 o 
   5  13  10      209.39      279.46    165.91 o 
   6  13  10      262.17      245.52    193.54 o 
   7  13  10      149.37      213.18    113.52 o 
  -6  14  10       54.17      -16.28    150.22 o 
  -5  14  10       26.27       67.05    190.72 o 
  -4  14  10       85.37       85.42    172.75 o 
  -3  14  10      524.96      278.39    264.49 o 
  -2  14  10      133.38      126.68    195.33 o 
  -1  14  10     1213.92     1260.21    170.96 o 
   0  14  10      303.27       55.88    169.66 o 
   1  14  10     1149.77      827.78    195.34 o 
   2  14  10      121.24      258.16    185.05 o 
   3  14  10      533.09      222.96    178.61 o 
   4  14  10       89.74      110.38    138.11 o 
   5  14  10       31.17       68.73    165.48 o 
   6  14  10       57.59      -20.30    129.47 o 
  -5  15  10      231.80      277.22    182.16 o 
  -4  15  10       59.50       82.22    142.50 o 
  -3  15  10      332.57      219.70    326.81 o 
  -2  15  10      373.89      349.80    261.17 o 
  -1  15  10      161.97      246.31    159.02 o 
   0  15  10      493.33      371.83    210.28 o 
   1  15  10      221.40       99.72    188.41 o 
   2  15  10      334.66      190.44    233.59 o 
   3  15  10      327.51      219.76    203.58 o 
   4  15  10       56.41      -26.26    118.26 o 
   5  15  10      281.64      279.93    119.11 o 
  -4  16  10       20.09       12.73    221.05 o 
  -3  16  10      124.00      -12.28    213.13 o 
  -2  16  10      135.09      272.78    232.87 o 
  -1  16  10      943.98     1132.95    178.50 o 
   0  16  10      308.17      419.01    150.18 o 
   1  16  10      939.78      620.30    190.41 o 
   2  16  10      119.99      153.08    171.27 o 
   3  16  10      167.70      165.83    188.38 o 
   4  16  10       24.68       13.27    138.73 o 
  -3  17  10       59.20      -22.41    161.07 o 
  -2  17  10       25.69      112.72    252.25 o 
  -1  17  10       14.06      -93.03    150.07 o 
   0  17  10      425.13      395.11    158.73 o 
   1  17  10       10.93       42.33    125.75 o 
   2  17  10       26.85      116.65    150.42 o 
   3  17  10       68.47      107.27    119.63 o 
  -1  18  10      177.64      263.01    169.58 o 
   0  18  10      858.65     1081.02    157.08 o 
   1  18  10      155.89      224.25    163.06 o 
   1   0  11        0.39       -6.94     34.83 o 
   2   0  11      296.14      303.48     32.90 o 
   3   0  11       82.37       35.70     24.41 o 
   4   0  11     1492.87     1573.90     55.07 o 
   5   0  11      573.51      651.81     76.97 o 
   6   0  11     5290.52     4805.10    356.20 o 
   7   0  11      514.93      669.82    218.26 o 
   8   0  11      765.76      681.07    206.14 o 
   9   0  11        1.06      -99.99    182.69 o 
  -9   1  11      146.01      192.47    193.53 o 
  -7   1  11      887.36      798.25    216.70 o 
  -6   1  11     1864.59     1816.38    176.08 o 
  -5   1  11     5177.20     5327.00    162.08 o 
  -4   1  11      852.45      883.61     58.19 o 
  -3   1  11     2272.57     2468.02     70.96 o 
  -2   1  11     6525.77     6239.09    155.06 o 
  -1   1  11    16848.95    15700.52    238.80 o 
   0   1  11    10890.28    11676.46    121.03 o 
   1   1  11    16840.58    16408.84    192.23 o 
   2   1  11     6740.02     6223.59    175.49 o 
   3   1  11     2364.10     2622.23     66.72 o 
   4   1  11      708.26      693.02     66.82 o 
   5   1  11     5480.45     5584.36    152.88 o 
   6   1  11     1955.92     1776.42    173.18 o 
   7   1  11      983.25      973.66    218.92 o 
   8   1  11     1960.43     1785.15    192.66 o 
   9   1  11      150.92      183.06    132.50 o 
  -7   2  11      380.23      391.27    290.86 o 
  -6   2  11      580.11      392.24    137.41 o 
  -5   2  11     3256.65     3501.28    132.68 o 
  -4   2  11      330.15      356.42     50.29 o 
  -3   2  11     6225.91     5894.16    141.48 o 
  -2   2  11     5042.22     4278.42    153.24 o 
  -1   2  11     7369.58     6572.17    308.67 o 
   0   2  11     6479.41     6521.81     79.75 o 
   1   2  11     7431.76     7434.41     82.48 o 
   2   2  11     4431.18     3860.38    151.43 o 
   3   2  11     6450.23     6283.68    132.29 o 
   4   2  11      515.82      473.06     58.17 o 
   5   2  11     3387.55     3463.96    131.55 o 
   6   2  11      418.40      329.44    131.03 o 
   7   2  11      341.06      399.97    190.53 o 
   8   2  11     1152.34     1361.53    258.03 o 
   9   2  11      348.69      202.84    238.69 o 
  -6   3  11     1501.41     1653.57    226.01 o 
  -5   3  11      490.88      475.11     82.47 o 
  -4   3  11     2897.56     2964.62    120.88 o 
  -3   3  11     3271.09     3186.49    110.54 o 
  -2   3  11      179.29      170.24     21.09 o 
  -1   3  11     1201.90     1278.50     33.68 o 
   0   3  11      820.93      770.36     39.71 o 
   1   3  11     1203.07     1190.69     33.00 o 
   2   3  11      208.30      194.54     31.50 o 
   3   3  11     3153.10     3182.54     97.21 o 
   4   3  11     3008.02     3162.56    110.35 o 
   5   3  11      489.24      532.74     99.57 o 
   6   3  11     1571.02     1582.57    135.31 o 
   7   3  11      270.48      289.59    174.82 o 
   8   3  11      146.62       32.27    148.00 o 
   9   3  11      256.00       51.92    251.44 o 
  -8   4  11      595.94      734.05    313.10 o 
  -6   4  11     3620.08     4093.40    549.82 o 
  -5   4  11     4619.05     4610.97    192.49 o 
  -4   4  11     9144.47    10039.75    266.40 o 
  -2   4  11    10968.03    11135.29    269.23 o 
  -1   4  11     7011.97     6894.95    108.28 o 
   0   4  11     5880.12     5952.25    103.93 o 
   1   4  11     7132.42     6232.30    231.82 o 
   2   4  11    11583.16    11219.47    297.18 o 
   3   4  11     3096.40     3414.16    119.95 o 
   4   4  11     9456.91    10964.28    318.84 o 
   5   4  11     4895.83     4931.06    227.70 o 
   6   4  11     3678.37     3674.50    345.74 o 
   7   4  11     2111.04     1818.38    176.14 o 
   8   4  11      570.57      549.45    250.69 o 
   9   4  11      986.69      755.39    138.58 o 
  -9   5  11      349.91      481.62    220.23 o 
  -8   5  11      145.10      225.44    306.02 o 
  -6   5  11     1962.23     1841.58    230.37 o 
  -5   5  11     1062.52     1084.85    207.77 o 
  -4   5  11     3214.23     3263.14    158.35 o 
  -3   5  11     1720.07     1795.76     61.86 o 
  -2   5  11     2552.93     2686.09     72.21 o 
  -1   5  11      771.50      767.24     31.98 o 
   0   5  11      139.02       83.99     30.80 o 
   1   5  11      615.52      681.78     44.11 o 
   2   5  11     2374.96     2464.74     95.93 o 
   3   5  11     1603.19     1796.50     90.59 o 
   4   5  11     3098.11     3358.25    127.76 o 
   5   5  11     1017.15     1121.00    160.08 o 
   6   5  11     2094.43     2060.26    222.43 o 
   7   5  11     1036.66      848.39    130.24 o 
   8   5  11      173.12      265.04    260.82 o 
   9   5  11      280.79      245.98    164.09 o 
  -9   6  11       27.82        3.61    212.05 o 
  -8   6  11        2.56       -6.27    294.22 o 
  -6   6  11       60.10      -74.89    235.63 o 
  -5   6  11       30.05        5.31    142.85 o 
  -4   6  11      115.12      117.50     75.46 o 
  -3   6  11     4317.87     4337.07    196.52 o 
  -2   6  11     1939.92     2024.29     73.38 o 
  -1   6  11     1218.50     1195.38     49.78 o 
   0   6  11     5116.52     4660.11     96.91 o 
   1   6  11     1073.99      995.42     41.38 o 
   2   6  11     1823.99     1828.22     58.20 o 
   3   6  11     4219.28     4301.16    183.54 o 
   4   6  11      111.64       87.56    111.14 o 
   5   6  11       34.86       54.01    146.03 o 
   6   6  11       42.17       42.94    179.16 o 
   7   6  11      632.12      484.26    255.89 o 
   8   6  11        7.90      -10.23    171.10 o 
   9   6  11       23.67        4.04    166.29 o 
  -9   7  11      524.92      764.72    201.82 o 
  -8   7  11      540.12      487.86    289.41 o 
  -7   7  11      767.87      794.94    335.70 o 
  -6   7  11      624.64      602.66    242.54 o 
  -5   7  11      939.65      774.02    140.92 o 
  -4   7  11     1351.42     1321.94    106.35 o 
  -3   7  11     8557.94     9246.19    260.07 o 
  -2   7  11    12092.83    12572.96    377.28 o 
   0   7  11     1352.17     1295.79     35.29 o 
   1   7  11    10970.32    11995.40    352.88 o 
   2   7  11    13197.54    13242.78    374.95 o 
   3   7  11     8782.38     9133.16    324.70 o 
   4   7  11     1603.16     1787.36    145.92 o 
   5   7  11      926.90      972.85    155.48 o 
   6   7  11      654.80      583.65    177.28 o 
   7   7  11      809.64      542.34    212.96 o 
   8   7  11      528.83      395.57    172.72 o 
   9   7  11      553.79      736.42    138.14 o 
  -8   8  11      256.40      770.11    275.70 o 
  -7   8  11      641.85      822.49    328.51 o 
  -6   8  11     1625.08     1939.61    253.22 o 
  -5   8  11      190.71      134.28    126.58 o 
  -4   8  11     1823.92     1836.49    126.69 o 
  -3   8  11      266.25      224.01     78.60 o 
  -2   8  11      301.74      308.09     54.35 o 
  -1   8  11      654.79      682.59     50.73 o 
   0   8  11     1121.68     1012.22     61.15 o 
   1   8  11      642.08      677.70     63.09 o 
   2   8  11      179.54      192.34     71.79 o 
   3   8  11      259.64      227.47    116.95 o 
   4   8  11     2039.48     1635.88    173.36 o 
   5   8  11      174.11       92.78    250.98 o 
   6   8  11     1604.50     1537.69    247.16 o 
   7   8  11      626.79      444.04    291.92 o 
   8   8  11      261.80      310.09    203.60 o 
  -8   9  11      254.60      380.04    260.65 o 
  -7   9  11       14.93       81.11    315.86 o 
  -6   9  11       41.05      127.86    253.63 o 
  -5   9  11      585.15      368.69    155.42 o 
  -4   9  11      959.94      773.57    132.49 o 
  -3   9  11      207.79      239.72     96.65 o 
  -2   9  11     1099.56     1128.31     74.64 o 
  -1   9  11     1442.65     1419.96     60.80 o 
   0   9  11     9906.08     9717.33    279.00 o 
   1   9  11     1321.57     1463.18     68.43 o 
   2   9  11     1086.60     1173.43     92.20 o 
   3   9  11      179.79       23.03    125.84 o 
   4   9  11      801.64      578.13    153.85 o 
   5   9  11      638.17      480.05    263.95 o 
   6   9  11       21.01      -61.25    249.34 o 
   7   9  11       23.80      -40.87    285.65 o 
   8   9  11      241.60      229.92    129.30 o 
  -8  10  11      556.53      903.11    231.32 o 
  -7  10  11       89.18      118.02    180.93 o 
  -6  10  11     2314.24     2317.89    434.85 o 
  -5  10  11     1559.37     1657.25    177.31 o 
  -4  10  11     1770.85     1736.13    142.54 o 
  -3  10  11     2050.47     2103.33    119.78 o 
  -2  10  11     4928.70     5164.83    120.49 o 
  -1  10  11     2971.24     2774.16    132.90 o 
   0  10  11     9614.00     9584.63    216.11 o 
   1  10  11     3019.38     2966.22     99.47 o 
   2  10  11     4863.48     4840.17    167.29 o 
   3  10  11     1905.78     1840.92    139.16 o 
   4  10  11     1756.28     1563.34    169.73 o 
   5  10  11     1462.05     1520.10    275.01 o 
   6  10  11     2248.89     2165.30    254.71 o 
   7  10  11      144.52       83.93    216.10 o 
   8  10  11      561.76      562.52    143.76 o 
  -7  11  11      413.95      503.95    277.63 o 
  -6  11  11      203.41      165.79    227.35 o 
  -5  11  11      751.33      668.13    158.87 o 
  -4  11  11       88.71       50.21    170.35 o 
  -3  11  11     3361.67     2990.68    127.60 o 
  -2  11  11      715.78      677.75    123.69 o 
  -1  11  11     1466.49     1561.15    167.50 o 
   0  11  11      254.30      145.02    142.98 o 
   1  11  11     1615.25     1427.45    122.14 o 
   2  11  11      747.12      553.62    149.65 o 
   3  11  11     3547.02     3342.26    199.48 o 
   4  11  11       95.89      -21.54    210.60 o 
   5  11  11      799.04      686.25    211.15 o 
   6  11  11      211.15      242.19    178.91 o 
   7  11  11      416.43      628.51    185.25 o 
  -7  12  11      373.02      468.58    153.17 o 
  -6  12  11      327.81      382.29    210.32 o 
  -5  12  11       11.46       43.05    233.22 o 
  -4  12  11      185.00      217.07    176.93 o 
  -3  12  11     2138.29     2182.18    179.69 o 
  -2  12  11      389.65      485.94    144.42 o 
  -1  12  11     4428.15     4274.17    212.83 o 
   0  12  11       78.49      176.97    156.33 o 
   1  12  11     4336.44     3955.13    216.90 o 
   2  12  11      443.65      468.69    133.29 o 
   3  12  11     2079.84     2043.34    169.05 o 
   4  12  11      218.71      153.71    138.89 o 
   5  12  11       11.38      -72.27    186.18 o 
   6  12  11      336.08      386.88    205.07 o 
   7  12  11      338.64      305.36    152.97 o 
  -6  13  11      326.24      479.80    133.25 o 
  -5  13  11      487.91      249.39    152.02 o 
  -4  13  11      808.34      853.10    188.38 o 
  -3  13  11     3042.09     3403.80    208.90 o 
  -2  13  11     1052.16      968.49    203.02 o 
  -1  13  11     2064.46     2258.15    177.25 o 
   0  13  11     1800.71     1713.61    168.45 o 
   1  13  11     1992.68     1886.25    173.22 o 
   2  13  11      923.54      762.24    134.26 o 
   3  13  11     2917.96     3012.06    165.79 o 
   4  13  11      753.26      875.14    152.82 o 
   5  13  11      462.72      320.82    166.01 o 
   6  13  11      284.59      333.57    212.83 o 
  -6  14  11      295.46      348.72    148.73 o 
  -5  14  11        6.32       43.96    186.84 o 
  -4  14  11      164.69      108.70    169.57 o 
  -3  14  11      548.64      821.35    265.49 o 
  -2  14  11      957.71      906.60    197.05 o 
  -1  14  11      974.57      911.65    172.70 o 
   0  14  11     4166.67     4094.50    374.47 o 
   1  14  11     1014.65      763.37    192.84 o 
   2  14  11      968.63      915.75    264.05 o 
   3  14  11      572.63      405.50    144.75 o 
   4  14  11      164.85       75.28    136.47 o 
   5  14  11        5.60      106.04    176.12 o 
   6  14  11      256.39      432.21    129.40 o 
  -5  15  11       89.10       57.87    169.16 o 
  -4  15  11      470.61      527.18    141.64 o 
  -2  15  11      507.73      511.50    182.27 o 
  -1  15  11      252.12      353.79    160.38 o 
   0  15  11      347.82      323.50    172.81 o 
   1  15  11      222.65      357.40    159.41 o 
   2  15  11      528.46      593.91    190.88 o 
   3  15  11      123.90      -12.03    178.42 o 
   4  15  11      459.66      464.84    156.84 o 
   5  15  11       99.25       84.56    117.53 o 
  -4  16  11      504.73      409.23    182.92 o 
  -3  16  11      348.63      237.02    212.13 o 
  -2  16  11      907.79     1100.54    236.04 o 
  -1  16  11        7.34       91.28    175.61 o 
   0  16  11        4.23       65.53    149.41 o 
   1  16  11        3.05      -25.94    159.17 o 
   2  16  11      847.04      956.26    177.44 o 
   3  16  11      280.78      255.05    160.73 o 
   4  16  11      475.96      422.71    135.39 o 
  -3  17  11      120.52      129.50    161.07 o 
  -2  17  11       93.87      150.62    201.09 o 
  -1  17  11      273.94      353.75    153.65 o 
   0  17  11       14.66       57.21    123.21 o 
   1  17  11      240.46      319.29    149.24 o 
   2  17  11       86.82      114.28    149.13 o 
   3  17  11      106.89      155.22    118.29 o 
  -1  18  11       50.97      186.07    164.47 o 
   0  18  11      228.13      356.08    143.71 o 
   1  18  11       59.77      112.46    159.25 o 
   0   0  12      153.39      305.54     48.84 o 
   1   0  12     8829.22     9093.62    116.79 o 
   2   0  12     1155.94     1492.54     90.51 o 
   3   0  12        7.19       43.92     30.00 o 
   4   0  12      423.52      456.68     54.98 o 
   5   0  12     6284.35     6279.33    142.62 o 
   6   0  12       38.43       76.75    183.12 o 
   7   0  12      714.90      913.37    223.88 o 
   8   0  12       31.63       64.55    203.24 o 
   9   0  12       11.49       -5.60    185.03 o 
  -9   1  12       97.17      269.15    191.19 o 
  -8   1  12      194.35       16.72    280.94 o 
  -7   1  12     1657.52     1692.72    223.22 o 
  -6   1  12      432.34      404.17    191.99 o 
  -5   1  12     3147.76     3124.04    104.20 o 
  -4   1  12     6948.55     6983.18    181.64 o 
  -3   1  12     1993.87     2091.98     43.41 o 
  -2   1  12     1534.85     1567.82     37.84 o 
  -1   1  12     4409.93     4247.72     70.24 o 
   0   1  12      899.05      991.43     33.42 o 
   1   1  12     4681.07     4653.88     58.36 o 
   2   1  12     1338.33     1376.16     39.86 o 
   3   1  12     2076.30     2163.59     57.34 o 
   4   1  12     7291.30     7405.05    215.51 o 
   5   1  12     3049.22     3026.99     87.33 o 
   6   1  12      388.48      416.05    111.88 o 
   7   1  12     1577.86     1474.86    224.53 o 
   8   1  12      184.68      162.76    190.88 o 
   9   1  12       92.03       80.34    132.87 o 
  -9   2  12      125.59      253.53    200.82 o 
  -7   2  12      273.31      354.22    298.93 o 
  -6   2  12     4249.38     4062.17    296.28 o 
  -5   2  12     3125.51     3252.33    142.74 o 
  -4   2  12     1239.04     1348.90     55.81 o 
  -3   2  12     3770.05     4213.59    114.46 o 
  -2   2  12    10348.82    10139.02    195.65 o 
  -1   2  12     2425.73     2129.54    108.17 o 
   0   2  12     2385.35     2230.80     36.93 o 
   1   2  12     2145.03     2126.33     33.25 o 
   2   2  12    10994.43    10296.96    346.31 o 
   3   2  12     3531.15     3705.29     75.02 o 
   4   2  12     1344.67     1490.33     84.12 o 
   5   2  12     2989.76     2905.37    124.18 o 
   6   2  12     4496.03     4312.48    286.32 o 
   7   2  12      257.09      275.45    158.23 o 
   8   2  12     1482.08     1602.23    191.45 o 
   9   2  12      152.81      179.47    129.49 o 
  -6   3  12     1324.08     1389.69    269.29 o 
  -5   3  12      587.50      567.13     78.76 o 
  -4   3  12       25.10       13.53     67.81 o 
  -3   3  12     1657.71     1642.23     57.02 o 
  -2   3  12     1152.88      918.89     40.66 o 
  -1   3  12      350.93      329.30     35.33 o 
   0   3  12     8901.11     8790.00    134.02 o 
   1   3  12      403.99      378.12     30.92 o 
   2   3  12     1118.02      935.41     38.96 o 
   3   3  12     1719.40     1679.55     73.24 o 
   4   3  12       17.61       82.43     79.63 o 
   5   3  12      648.06      654.69    101.67 o 
   6   3  12     1259.84     1306.78    136.98 o 
   7   3  12       78.72      -14.49    160.17 o 
   8   3  12      778.42      947.87    143.99 o 
   9   3  12       66.23       70.34    251.93 o 
  -6   4  12     2120.61     1570.78    584.20 o 
  -5   4  12      323.83      457.78    110.10 o 
  -4   4  12     3016.74     3334.20    132.02 o 
  -3   4  12     2430.86     2565.54    104.40 o 
  -2   4  12     1596.81     1433.70     60.42 o 
  -1   4  12    15513.12    15710.41    251.54 o 
   0   4  12     5429.72     5281.73    106.34 o 
   1   4  12    15104.97    14111.56    499.30 o 
   2   4  12     1554.99     1489.04     57.93 o 
   3   4  12     2231.03     2278.24     76.14 o 
   4   4  12     3051.21     3385.46    211.86 o 
   5   4  12      239.84      155.27    107.70 o 
   6   4  12     2183.10     2255.78    165.96 o 
   7   4  12      230.45      171.01    167.56 o 
   8   4  12      331.88      376.98    155.57 o 
   9   4  12      301.05       72.78    259.78 o 
  -9   5  12      309.49      476.35    218.89 o 
  -8   5  12      196.11       74.56    303.57 o 
  -6   5  12     1891.29     2015.78    242.95 o 
  -5   5  12     5890.06     6246.63    352.21 o 
  -4   5  12     2812.51     2969.55    116.32 o 
  -3   5  12     2398.96     2556.25    101.19 o 
  -2   5  12       68.53      116.91     37.52 o 
  -1   5  12     5197.43     5654.03     98.91 o 
   0   5  12        5.66       -2.03     30.90 o 
   1   5  12     5616.91     5927.57    157.58 o 
   2   5  12       50.45      116.54     36.03 o 
   3   5  12     2680.93     2919.72    119.19 o 
   4   5  12     2705.63     2953.03    119.31 o 
   5   5  12     5868.44     5830.78    892.05 o 
   6   5  12     1934.45     1970.77    133.39 o 
   7   5  12      340.91      397.71    152.78 o 
   8   5  12      216.25       22.38    256.40 o 
   9   5  12      300.09      354.76    186.20 o 
  -8   6  12      217.40        6.41    297.02 o 
  -6   6  12      244.90      205.02    237.18 o 
  -5   6  12     2448.51     2254.14    192.90 o 
  -4   6  12      552.50      562.87     94.06 o 
  -3   6  12     1047.03      911.85     65.92 o 
  -2   6  12     2757.18     2848.68    100.38 o 
  -1   6  12      152.07      198.71     49.54 o 
   0   6  12     1428.42     1409.99     43.64 o 
   1   6  12      210.90      268.15     52.64 o 
   2   6  12     2943.79     2853.45    126.59 o 
   3   6  12      931.82      914.50     70.57 o 
   4   6  12      484.26      430.86    134.15 o 
   5   6  12     2457.81     2571.68    143.16 o 
   6   6  12      230.78      142.77    183.11 o 
   7   6  12      824.05      832.86    202.74 o 
   8   6  12      193.57       87.88    210.63 o 
   9   6  12      278.93      244.96    159.35 o 
  -9   7  12      387.76      471.99    198.56 o 
  -8   7  12      410.85      468.45    285.33 o 
  -7   7  12      831.86     1180.50    346.75 o 
  -6   7  12     1074.90     1283.26    247.48 o 
  -5   7  12     1140.99     1082.20    142.92 o 
  -4   7  12     1065.27      965.66     97.85 o 
  -3   7  12     7881.38     8272.02    214.94 o 
  -2   7  12     5529.14     5461.62    151.12 o 
  -1   7  12     2994.62     3107.26     80.58 o 
   0   7  12     4766.66     5097.63    127.36 o 
   1   7  12     2642.86     2663.47     91.50 o 
   2   7  12     5015.32     5161.14    127.26 o 
   3   7  12     7851.58     8235.82    274.89 o 
   4   7  12      998.75     1086.11    120.17 o 
   5   7  12     1254.82     1177.83    142.87 o 
   6   7  12     1079.10     1057.66    160.39 o 
   7   7  12      818.24      935.68    181.61 o 
   8   7  12      471.26      307.43    217.40 o 
   9   7  12      369.67      346.45    161.81 o 
  -8   8  12      774.10     1016.34    278.43 o 
  -7   8  12     1125.45     1020.40    310.34 o 
  -6   8  12      144.52      145.57    246.40 o 
  -5   8  12     1670.14     1585.12    131.75 o 
  -4   8  12      317.68      307.04    135.06 o 
  -3   8  12      619.62      682.59     86.20 o 
  -2   8  12     3401.43     3334.86    131.12 o 
  -1   8  12     2488.79     2555.86     92.88 o 
   0   8  12      496.52      560.12     66.69 o 
   1   8  12     2500.66     2681.77     57.17 o 
   2   8  12     3477.52     3649.33    123.53 o 
   3   8  12      690.08      693.70    107.21 o 
   4   8  12      303.23      344.15    162.24 o 
   5   8  12     1742.82     1494.09    202.00 o 
   6   8  12      119.39      155.05    242.54 o 
   7   8  12     1160.90      891.28    196.04 o 
   8   8  12      744.40      665.27    159.05 o 
  -8   9  12      121.53      250.48    256.11 o 
  -7   9  12      400.32      196.75    305.29 o 
  -6   9  12     1507.71     1552.96    249.54 o 
  -5   9  12     1935.18     1752.94    186.69 o 
  -4   9  12      376.41      344.10    135.36 o 
  -3   9  12      955.28      892.69    111.59 o 
  -2   9  12     1087.56     1053.52     81.71 o 
  -1   9  12      347.50      303.77     61.94 o 
   0   9  12    11144.25    11021.41    316.75 o 
   1   9  12      340.62      340.49     63.42 o 
   2   9  12     1047.86     1034.44     85.16 o 
   3   9  12      857.08      793.98    138.87 o 
   4   9  12      405.69      263.19    137.28 o 
   5   9  12     1787.50     1933.66    221.64 o 
   6   9  12     1408.97     1298.56    211.83 o 
   7   9  12      346.51      221.26    244.67 o 
   8   9  12       86.09       55.31    104.96 o 
  -8  10  12       96.22       77.11    230.89 o 
  -7  10  12      499.99      462.05    322.10 o 
  -6  10  12      163.96      296.93    239.36 o 
  -5  10  12     2013.44     1730.96    164.81 o 
  -4  10  12     1614.32     1647.67    143.25 o 
  -3  10  12     1661.30     1689.93    121.98 o 
  -2  10  12     3749.29     3879.92    125.50 o 
  -1  10  12     4265.19     4138.44    252.66 o 
   0  10  12     9785.88     9446.24    302.83 o 
   1  10  12     4073.24     3883.03    110.17 o 
   2  10  12     3640.99     3205.34    175.47 o 
   3  10  12     1604.94     1480.98    139.99 o 
   4  10  12     1553.12     1475.18    150.73 o 
   5  10  12     2095.67     2070.82    225.12 o 
   6  10  12      203.92      160.39    214.77 o 
   7  10  12      484.40      519.64    142.60 o 
   8  10  12       81.35       57.90    121.72 o 
  -7  11  12       16.65      163.84    162.28 o 
  -6  11  12       65.25      125.23    224.98 o 
  -5  11  12      513.48      428.52    178.34 o 
  -4  11  12     1724.45     1603.02    186.01 o 
  -3  11  12      178.90      218.53    126.27 o 
  -2  11  12      714.93      678.75    124.13 o 
  -1  11  12     2141.83     2205.78    226.28 o 
   0  11  12     1880.38     1883.34    161.87 o 
   1  11  12     2134.48     2055.65    150.63 o 
   2  11  12      733.19      535.58    135.44 o 
   3  11  12      149.90      104.69    167.36 o 
   4  11  12     1790.18     1738.22    194.82 o 
   5  11  12      468.48      472.62    198.38 o 
   6  11  12       59.32       22.22    177.76 o 
   7  11  12       12.84     -126.08    148.10 o 
  -7  12  12      151.33      261.36    148.89 o 
  -6  12  12      294.01      244.46    308.11 o 
  -5  12  12      757.84      636.03    182.63 o 
  -4  12  12      680.33      681.07    224.12 o 
  -3  12  12     3565.01     3452.65    152.36 o 
  -2  12  12      176.64      160.81    157.63 o 
  -1  12  12     2742.24     2864.10    253.13 o 
   0  12  12       77.37      111.50    158.25 o 
   1  12  12     2752.01     2373.15    170.96 o 
   2  12  12      124.23       99.86    142.34 o 
   3  12  12     3470.30     3452.18    171.25 o 
   4  12  12      568.74      474.14    137.10 o 
   5  12  12      767.86     1000.00    192.31 o 
   6  12  12      239.72      243.35    138.99 o 
   7  12  12      186.33      202.91    155.76 o 
  -6  13  12     1028.92     1057.00    132.91 o 
  -5  13  12      307.11      319.51    211.07 o 
  -4  13  12     1379.14     1472.20    193.30 o 
  -3  13  12     2375.82     2205.22    403.88 o 
  -2  13  12      405.10      293.26    203.13 o 
  -1  13  12     4707.17     4939.68    217.09 o 
   0  13  12     1245.16     1321.21    165.56 o 
   1  13  12     4724.85     4313.76    430.52 o 
   2  13  12      457.79      248.95    149.26 o 
   3  13  12     2382.19     1946.21    162.03 o 
   4  13  12     1436.65     1205.72    157.16 o 
   5  13  12      267.76      346.21    165.78 o 
   6  13  12     1011.91     1011.08    153.52 o 
  -6  14  12       86.77      139.67    141.82 o 
  -5  14  12        5.14      124.59    251.37 o 
  -4  14  12      286.85      319.09    167.50 o 
  -3  14  12       95.24      168.37    264.58 o 
  -2  14  12      601.49      651.87    192.99 o 
  -1  14  12     1603.34     1725.98    174.71 o 
   0  14  12     1057.15      966.65    222.84 o 
   1  14  12     1610.57     1408.47    238.40 o 
   2  14  12      609.96      631.98    204.39 o 
   3  14  12       96.85       56.18    152.31 o 
   4  14  12      273.72      110.46    161.53 o 
   5  14  12        2.19      -26.97    143.67 o 
   6  14  12       80.23      153.11    126.43 o 
  -5  15  12       24.31     -110.97    141.37 o 
  -4  15  12      590.23      653.46    223.10 o 
  -3  15  12      323.99      495.22    356.42 o 
  -2  15  12     1612.67     1415.53    206.17 o 
  -1  15  12        3.23       71.18    185.82 o 
   0  15  12     1876.22     1700.12    198.97 o 
   1  15  12       17.98      -18.83    156.34 o 
   2  15  12     1549.57     1608.87    296.07 o 
   3  15  12      247.50      195.17    176.47 o 
   4  15  12      650.46      470.94    123.48 o 
   5  15  12       31.64      -16.72    119.86 o 
  -4  16  12      328.06      268.29    155.31 o 
  -3  16  12      602.90      793.36    212.80 o 
  -2  16  12      361.25      226.91    237.43 o 
  -1  16  12      586.34      706.35    176.19 o 
   0  16  12      496.49      544.52    150.38 o 
   1  16  12      613.85      583.38    131.77 o 
   2  16  12      352.17      453.95    174.79 o 
   3  16  12      687.70      617.82    189.19 o 
   4  16  12      304.26      260.44    119.59 o 
  -3  17  12      177.59      148.73    223.29 o 
  -2  17  12       70.82       59.61    197.82 o 
  -1  17  12       76.72      194.35    143.89 o 
   0  17  12      164.11      120.32    122.65 o 
   1  17  12       70.81      151.82    142.81 o 
   2  17  12       68.02       46.28    146.65 o 
   3  17  12      160.80      138.10    115.81 o 
  -1  18  12      226.48      196.89    160.85 o 
   0  18  12      423.37      645.29    154.84 o 
   1  18  12      206.24      243.80    156.01 o 
   1   0  13       41.45      171.24     48.58 o 
   2   0  13      117.96      124.66     20.31 o 
   3   0  13      391.26      484.14     35.77 o 
   4   0  13     3035.58     3089.68     83.08 o 
   5   0  13     3041.75     3131.78    122.24 o 
   6   0  13     2075.41     1906.75    165.37 o 
   7   0  13     1295.07     1351.68    226.40 o 
   8   0  13       40.55       58.46    202.35 o 
   9   0  13       39.94       61.79    132.60 o 
  -9   1  13       69.51       66.94    194.55 o 
  -8   1  13       26.53      -34.13    204.72 o 
  -7   1  13      806.90      774.08    221.31 o 
  -6   1  13        7.51      -51.38    163.84 o 
  -5   1  13      146.04      233.27     98.10 o 
  -4   1  13     2059.16     2220.66     76.38 o 
  -3   1  13      472.07      550.21     30.54 o 
  -2   1  13     1596.19     1532.76     45.78 o 
  -1   1  13    19654.92    18881.67    415.74 o 
   0   1  13     7728.77     8398.13     90.43 o 
   1   1  13    19649.97    20307.42    254.35 o 
   2   1  13     1593.76     1539.09     50.69 o 
   3   1  13      456.22      512.22     48.68 o 
   4   1  13     1856.34     1993.66     70.05 o 
   5   1  13      118.91      115.03     89.11 o 
   6   1  13        2.54        9.35    113.18 o 
   7   1  13      665.80      725.04    225.00 o 
   8   1  13       40.76        7.73    192.79 o 
   9   1  13       54.92      291.64    168.41 o 
  -9   2  13       49.18      144.97    199.94 o 
  -7   2  13      435.66      383.27    301.45 o 
  -6   2  13      257.92      289.95    184.63 o 
  -5   2  13      256.39      264.06     98.11 o 
  -4   2  13     1526.63     1679.76     73.99 o 
  -3   2  13      363.26      375.98     55.59 o 
  -2   2  13     2420.37     2278.52     70.12 o 
  -1   2  13     5565.59     5745.67    147.02 o 
   0   2  13    18733.61    20544.26    257.62 o 
   1   2  13     5484.78     5898.69     87.69 o 
   2   2  13     2106.21     2098.18     62.61 o 
   3   2  13      326.40      257.47     29.95 o 
   4   2  13     1903.94     2034.94     85.52 o 
   5   2  13      308.50      181.82     92.24 o 
   6   2  13      138.88      195.73    139.30 o 
   7   2  13      467.18      342.29    158.96 o 
   8   2  13      378.51      521.52    190.69 o 
   9   2  13       69.30       -0.66    151.31 o 
  -6   3  13      978.92      813.04    277.93 o 
  -5   3  13       99.38      155.31     84.70 o 
  -4   3  13     3477.60     3897.58    151.69 o 
  -3   3  13      191.56      158.40     36.97 o 
  -2   3  13     5116.19     5092.29    169.57 o 
  -1   3  13     2316.78     2379.75     48.33 o 
   0   3  13      157.30      193.23     30.86 o 
   1   3  13     2382.14     2338.42     49.28 o 
   2   3  13     5254.92     5092.42    138.95 o 
   3   3  13      167.64      171.29     50.40 o 
   4   3  13     3647.78     3876.91    320.64 o 
   5   3  13      121.57       90.50    103.25 o 
   6   3  13     1053.44      944.82    123.35 o 
   7   3  13      298.66      234.60    162.69 o 
   8   3  13       22.56      -62.31    182.68 o 
   9   3  13       19.73      197.10    245.91 o 
  -9   4  13      228.08      233.20    231.39 o 
  -6   4  13     1243.68     1085.12    286.01 o 
  -5   4  13      829.20      796.45    128.05 o 
  -4   4  13      623.59      600.77     70.13 o 
  -3   4  13     7947.14     8661.13    280.22 o 
  -2   4  13     2916.09     2855.53     74.53 o 
  -1   4  13     3877.24     3636.81     95.34 o 
   0   4  13        6.31       23.89     31.04 o 
   1   4  13     3380.30     2971.51    110.87 o 
   2   4  13     3429.28     3486.56    117.03 o 
   3   4  13     7595.85     8454.40    310.92 o 
   4   4  13      753.73      679.82     92.56 o 
   5   4  13      794.70      635.92    131.82 o 
   6   4  13     1290.23     1297.74    145.57 o 
   7   4  13      987.50     1121.49    165.26 o 
   8   4  13      250.05      298.56    141.43 o 
   9   4  13      269.02      174.96    121.39 o 
  -6   5  13     1200.44     1129.01    322.49 o 
  -5   5  13     2496.24     2719.97    195.62 o 
  -4   5  13     3927.84     3956.90    160.24 o 
  -3   5  13      836.74      923.90     76.42 o 
  -2   5  13     7000.59     6963.55    251.89 o 
  -1   5  13     1159.41     1110.90     36.36 o 
   0   5  13      171.79      146.46     31.77 o 
   1   5  13     1242.38      964.86     60.03 o 
   2   5  13     6785.72     7273.81    222.70 o 
   3   5  13     1051.39     1145.41     69.84 o 
   4   5  13     3763.94     3894.90    147.87 o 
   5   5  13     2421.15     2467.59    145.12 o 
   6   5  13     1288.10     1177.63    157.12 o 
   7   5  13     1046.81     1000.99    126.08 o 
   8   5  13      232.27      175.04    209.03 o 
   9   5  13       18.34       -7.84    128.29 o 
  -8   6  13      135.59      352.20    295.85 o 
  -6   6  13      138.75       78.24    241.61 o 
  -5   6  13      272.18      326.20    193.12 o 
  -4   6  13      325.02      229.47     82.49 o 
  -3   6  13      446.64      370.13     73.51 o 
  -2   6  13       33.32       30.09     56.37 o 
  -1   6  13     3455.96     3622.35     91.40 o 
   0   6  13     2326.09     2373.46     44.95 o 
   1   6  13     3333.89     3461.56     81.81 o 
   2   6  13       25.98       27.84     55.01 o 
   3   6  13      431.65      464.88     63.17 o 
   4   6  13      356.96      299.93    125.86 o 
   5   6  13      306.19      316.98    138.57 o 
   6   6  13      149.94       64.94    149.54 o 
   7   6  13     1099.75      974.32    146.18 o 
   8   6  13      153.19      122.09    290.63 o 
   9   6  13      192.39      133.46    151.95 o 
  -9   7  13       91.44      147.70    195.65 o 
  -8   7  13      225.55      486.12    285.19 o 
  -7   7  13      749.67      282.85    278.25 o 
  -6   7  13       87.15      306.77    248.99 o 
  -5   7  13      927.02      772.28    162.53 o 
  -4   7  13      124.42      216.62     99.54 o 
  -3   7  13      654.47      579.43     68.77 o 
  -2   7  13     1182.76     1093.32     56.30 o 
  -1   7  13      908.27     1011.58     56.71 o 
   0   7  13     1750.22     2093.36     52.40 o 
   1   7  13     1093.86     1170.66     56.05 o 
   2   7  13     1559.06     1445.06     67.85 o 
   3   7  13      799.83      817.31     88.85 o 
   4   7  13       60.37       76.50    120.23 o 
   5   7  13     1039.51     1003.56    136.77 o 
   6   7  13       92.08      -66.23    151.79 o 
   7   7  13      872.53     1003.88    246.71 o 
   8   7  13      241.50      185.46    142.90 o 
   9   7  13       84.79      118.58    126.39 o 
  -8   8  13      107.82      341.86    271.09 o 
  -7   8  13      657.81      571.23    208.88 o 
  -6   8  13     1902.47     1987.82    251.21 o 
  -5   8  13      758.02      732.79    132.73 o 
  -4   8  13     2320.73     2454.37    141.90 o 
  -3   8  13       19.48       22.00     87.46 o 
  -2   8  13      214.58      118.32     62.99 o 
  -1   8  13      208.39      176.10     50.53 o 
   0   8  13     1582.37     1535.28     70.83 o 
   1   8  13      199.95      218.92     56.13 o 
   2   8  13      294.55      283.64     68.34 o 
   3   8  13       12.61       16.88    101.91 o 
   4   8  13     2542.17     2360.20    163.40 o 
   5   8  13      735.10      772.78    182.72 o 
   6   8  13     1885.58     1794.58    197.55 o 
   7   8  13      638.16      623.32    192.90 o 
   8   8  13      134.31       27.97    118.54 o 
  -8   9  13       47.41        5.70    251.93 o 
  -7   9  13      103.75       62.60    195.95 o 
  -6   9  13      142.09      133.08    245.96 o 
  -5   9  13      499.71      452.92    136.80 o 
  -4   9  13     1030.80      989.12    148.45 o 
  -3   9  13        2.73       45.26    113.18 o 
  -2   9  13       13.03      135.22     78.85 o 
  -1   9  13     1228.82     1200.11     74.29 o 
   0   9  13     2669.03     2720.11    100.15 o 
   1   9  13     1182.90     1169.97     66.84 o 
   2   9  13       13.04       18.73     92.21 o 
   3   9  13        3.96       47.45    139.61 o 
   4   9  13      840.35      681.16    185.57 o 
   5   9  13      519.75      706.93    207.23 o 
   6   9  13      113.94      152.26    183.21 o 
   7   9  13      112.34       54.28    172.43 o 
   8   9  13       40.92       63.68    102.22 o 
  -8  10  13       65.85      -13.71    442.27 o 
  -7  10  13        2.13      -51.61    181.28 o 
  -6  10  13     1129.42     1450.72    323.12 o 
  -5  10  13      805.68      816.41    183.92 o 
  -4  10  13      760.47      679.28    141.42 o 
  -3  10  13      145.90      212.49    122.68 o 
  -2  10  13     1200.75     1202.54    117.76 o 
  -1  10  13     1078.26     1214.82    293.79 o 
   0  10  13      145.03       87.04     87.55 o 
   1  10  13     1231.61     1139.75    114.65 o 
   2  10  13      997.53      976.59    127.40 o 
   3  10  13      181.09      184.24    161.35 o 
   4  10  13      882.72      687.29    149.10 o 
   5  10  13      780.86      733.36    186.02 o 
   6  10  13     1196.74     1678.90    174.63 o 
   7  10  13       11.43     -124.75    143.46 o 
   8  10  13      102.76      148.78    156.33 o 
  -7  11  13      497.17      430.79    168.82 o 
  -6  11  13      445.49      572.31    224.67 o 
  -5  11  13     1113.00     1366.84    185.20 o 
  -4  11  13      293.48      220.41    141.70 o 
  -3  11  13     3747.72     3790.54    133.22 o 
  -2  11  13      644.78      580.93    161.68 o 
  -1  11  13     3054.21     3026.95    208.46 o 
   0  11  13       12.57       31.52    160.47 o 
   1  11  13     3110.24     2835.43    140.30 o 
   2  11  13      648.00      556.96    152.80 o 
   3  11  13     3782.07     3622.61    167.65 o 
   4  11  13      292.51      241.57    144.56 o 
   5  11  13     1141.56     1362.25    247.93 o 
   6  11  13      435.75      494.69    169.91 o 
   7  11  13      533.18      554.86    142.89 o 
  -7  12  13       67.80      156.67    142.82 o 
  -6  12  13      491.93      437.70    201.18 o 
  -5  12  13        9.02       15.37    179.61 o 
  -4  12  13      315.20      311.57    184.56 o 
  -3  12  13     1510.51     1517.53    154.58 o 
  -2  12  13      225.14      232.81    161.16 o 
  -1  12  13     2437.48     2679.82    207.75 o 
   0  12  13      206.77      155.76    158.49 o 
   1  12  13     2243.20     2175.42    191.67 o 
   2  12  13      264.13      255.79    163.10 o 
   3  12  13     1321.54     1446.17    169.01 o 
   4  12  13      297.77      233.27    155.71 o 
   5  12  13        1.77      -40.65    163.32 o 
   6  12  13      477.06      656.18    142.07 o 
   7  12  13       59.55       91.99    126.89 o 
  -6  13  13       84.09       41.27    126.63 o 
  -5  13  13       59.33      122.68    160.58 o 
  -4  13  13      560.67      674.09    186.01 o 
  -3  13  13      937.56     1082.38    280.54 o 
  -2  13  13      547.30      501.70    204.24 o 
  -1  13  13      951.24      958.19    177.77 o 
   0  13  13     1584.06     1370.40    165.42 o 
   1  13  13      926.59      869.88    184.85 o 
   2  13  13      645.11      617.38    151.00 o 
   3  13  13      800.38      708.95    175.35 o 
   4  13  13      659.14      818.41    154.96 o 
   5  13  13       37.92      -33.19    162.20 o 
   6  13  13       98.55       37.01    152.29 o 
  -6  14  13      355.80      368.36    139.74 o 
  -5  14  13        5.66       46.54    203.73 o 
  -4  14  13      242.22      276.07    164.96 o 
  -3  14  13      438.01      442.74    265.20 o 
  -2  14  13     1055.55     1155.22    194.91 o 
  -1  14  13     1193.04     1225.55    174.21 o 
   0  14  13     3766.74     3691.26    215.79 o 
   1  14  13     1175.15      794.25    197.34 o 
   2  14  13     1006.97      901.98    200.07 o 
   3  14  13      437.47      335.90    155.35 o 
   4  14  13      224.10      161.00    134.59 o 
   5  14  13        6.07      -57.89    145.05 o 
   6  14  13      346.36      394.14    183.57 o 
  -5  15  13       38.96       20.61    273.82 o 
  -4  15  13      393.22      456.32    200.39 o 
  -3  15  13      466.07      699.73    351.14 o 
  -2  15  13      717.97      781.18    185.95 o 
  -1  15  13      506.72      754.57    198.22 o 
   0  15  13      425.06      389.16    169.25 o 
   1  15  13      496.93      504.61    155.53 o 
   2  15  13      725.45      741.55    268.72 o 
   3  15  13      467.45      394.27    175.11 o 
   4  15  13      401.73      469.92    116.97 o 
   5  15  13       30.34      136.77    105.26 o 
  -4  16  13       43.25      113.53    155.15 o 
  -3  16  13      449.50      435.31    207.98 o 
  -2  16  13      661.79      663.64    171.95 o 
  -1  16  13       80.65       30.50    156.98 o 
   0  16  13      195.95      178.63    149.05 o 
   1  16  13       60.18      120.51    140.63 o 
   2  16  13      617.98      636.30    151.79 o 
   3  16  13      386.14      305.22    195.55 o 
   4  16  13       57.52       24.98    150.91 o 
  -3  17  13      107.80      150.24    220.92 o 
  -2  17  13       38.88      -93.33    197.32 o 
  -1  17  13       30.57      129.36    129.62 o 
   0  17  13      328.17      278.68    161.33 o 
   1  17  13       23.39       68.17    139.08 o 
   2  17  13       40.63      103.77    147.02 o 
   3  17  13      116.47      202.37    112.36 o 
  -1  18  13      270.46      335.32    155.52 o 
   0  18  13      107.29       10.68    143.15 o 
   1  18  13      293.33      373.25    203.57 o 
   0   0  14     3111.02     3287.66     69.94 o 
   1   0  14    58327.88    59047.48    859.69 o 
   2   0  14      126.93      107.26     19.21 o 
   3   0  14      507.98      529.59     29.72 o 
   4   0  14       51.17      168.51     58.91 o 
   5   0  14     1808.62     1615.81     86.68 o 
   6   0  14      448.89      516.41    165.88 o 
   7   0  14       29.88       78.96    227.71 o 
   8   0  14      151.34      331.45    472.73 o 
   9   0  14       54.02      -98.47    168.74 o 
  -9   1  14       21.23      157.01    195.05 o 
  -8   1  14       81.64      278.43    296.17 o 
  -7   1  14      343.11      265.83    223.70 o 
  -6   1  14      252.72      352.63    172.60 o 
  -5   1  14      530.09      562.01    123.86 o 
  -4   1  14    10727.88    10752.09    266.49 o 
  -3   1  14       54.03       30.32     39.64 o 
  -2   1  14     7444.03     7402.94    126.71 o 
  -1   1  14    24491.97    23902.99    509.48 o 
   0   1  14     5332.92     5112.13     50.69 o 
   1   1  14    24426.12    24143.58    249.75 o 
   2   1  14     7571.28     7205.03    173.16 o 
   3   1  14      108.31      102.83     39.24 o 
   4   1  14    11062.63    10781.35    264.94 o 
   5   1  14      626.54      646.78     96.26 o 
   6   1  14      181.98      144.00    116.68 o 
   7   1  14      429.96      307.60    228.30 o 
   8   1  14      118.44       17.05    193.64 o 
   9   1  14       32.26       34.50    230.89 o 
  -9   2  14      157.08      142.95    199.87 o 
  -7   2  14     1486.89     1357.67    309.24 o 
  -6   2  14      188.89      122.01    190.73 o 
  -5   2  14     1014.30      979.58    100.95 o 
  -4   2  14     1180.43     1233.30     63.76 o 
  -3   2  14       63.60       68.12     65.02 o 
  -2   2  14    13315.74    12951.03    277.46 o 
  -1   2  14     3873.72     3518.33    112.23 o 
   0   2  14    26316.69    27269.37    312.95 o 
   1   2  14     3878.06     3842.46     58.29 o 
   2   2  14    13274.89    13002.02    464.87 o 
   3   2  14       74.59      101.03     46.74 o 
   4   2  14      950.96     1033.16     81.40 o 
   5   2  14      897.51      853.25     86.29 o 
   6   2  14      255.28      266.65    138.77 o 
   7   2  14     1394.70     1392.90    162.73 o 
   8   2  14      180.56      215.66    191.98 o 
   9   2  14      189.73      146.64    136.38 o 
  -6   3  14      624.77      606.80    191.19 o 
  -5   3  14      489.91      575.17     93.47 o 
  -4   3  14       40.26       36.92     87.07 o 
  -3   3  14      601.73      558.39     42.75 o 
  -2   3  14     3047.17     2744.20     73.52 o 
  -1   3  14     1392.22     1504.30     43.94 o 
   0   3  14    28393.81    28571.03    394.93 o 
   1   3  14     1420.71     1465.22     34.39 o 
   2   3  14     3079.34     2796.01     88.48 o 
   3   3  14      631.62      625.80     44.17 o 
   4   3  14       33.52       41.74     75.81 o 
   5   3  14      478.48      497.72    109.15 o 
   6   3  14      591.34      506.46    144.60 o 
   7   3  14      345.17      242.70    164.86 o 
   8   3  14      175.58      187.91    177.30 o 
   9   3  14      153.83      143.83    136.67 o 
  -9   4  14        7.82      -47.43    231.11 o 
  -6   4  14     1305.44     1209.93    191.18 o 
  -5   4  14      387.86      302.76    115.91 o 
  -4   4  14      197.63      177.30     74.38 o 
  -3   4  14     2814.71     3130.48    136.91 o 
  -2   4  14      516.97      590.08     33.07 o 
  -1   4  14    16310.70    15556.21    246.16 o 
   0   4  14     2101.47     2088.64     37.57 o 
   1   4  14    16662.93    15330.12    494.40 o 
   2   4  14      470.75      620.17     48.52 o 
   3   4  14     3058.68     3410.79    133.06 o 
   4   4  14      190.38      187.83     86.56 o 
   5   4  14      386.97      357.70    102.23 o 
   6   4  14     1427.73     1306.91    144.47 o 
   7   4  14      125.68      -11.27    141.98 o 
   8   4  14      187.34      149.42    137.98 o 
   9   4  14       23.61      -31.52    251.86 o 
  -6   5  14     1209.48     1090.36    333.25 o 
  -5   5  14     4606.69     4282.40    381.29 o 
  -4   5  14      289.99      251.73     77.38 o 
  -3   5  14      247.95      311.94     77.86 o 
  -2   5  14     3689.51     3716.44    182.64 o 
  -1   5  14     2341.26     2346.15     61.32 o 
   0   5  14     1744.85     1898.73     38.75 o 
   1   5  14     2223.94     1849.88     91.57 o 
   2   5  14     3788.06     3933.59    131.32 o 
   3   5  14      184.13      207.45     58.89 o 
   4   5  14      238.89      240.76     89.08 o 
   5   5  14     4620.74     4456.23    234.34 o 
   6   5  14     1202.90     1030.64    177.01 o 
   7   5  14       68.27      -57.87    126.30 o 
   8   5  14      143.15      190.43    193.00 o 
   9   5  14       21.20       -2.98    122.04 o 
  -7   6  14      680.26      580.65    284.94 o 
  -6   6  14       36.41       47.85    339.91 o 
  -5   6  14     4607.03     4403.33    203.81 o 
  -4   6  14     1704.97     1484.89     87.87 o 
  -3   6  14      577.88      504.24     77.99 o 
  -2   6  14      299.79      354.86     60.07 o 
  -1   6  14     3593.51     3835.64    106.75 o 
   0   6  14       62.47      106.32     34.25 o 
   1   6  14     3578.95     3760.77     98.09 o 
   2   6  14      277.88      375.33     55.48 o 
   3   6  14      606.06      475.16     60.58 o 
   4   6  14     1709.74     1756.35    129.35 o 
   5   6  14     4824.31     4461.78    155.92 o 
   6   6  14       32.83       68.39    150.01 o 
   7   6  14      702.51      702.19    141.01 o 
   8   6  14      139.33      202.87    192.55 o 
   9   6  14       49.49       33.23    125.42 o 
  -8   7  14      316.12      480.03    284.70 o 
  -7   7  14      408.29      437.53    281.58 o 
  -6   7  14      690.58      789.85    250.37 o 
  -5   7  14      616.81      589.87    164.37 o 
  -4   7  14      838.72      813.01    103.35 o 
  -3   7  14     1979.47     1816.03    100.21 o 
  -2   7  14       14.08       61.03     54.85 o 
  -1   7  14     4087.33     4225.73    133.35 o 
   0   7  14       47.39       46.76     40.11 o 
   1   7  14     3942.14     4091.27    123.28 o 
   2   7  14        4.64       -3.24     66.91 o 
   3   7  14     2022.04     2060.39     87.91 o 
   4   7  14      855.33      940.51    133.71 o 
   5   7  14      642.05      617.99    138.76 o 
   6   7  14      663.02      791.52    151.67 o 
   7   7  14      410.12      424.17    215.94 o 
   8   7  14      403.53      293.96    138.89 o 
   9   7  14       36.16     -173.37    230.47 o 
  -8   8  14      360.90      552.81    267.69 o 
  -7   8  14      244.23      124.78    206.34 o 
  -6   8  14      430.76      561.77    248.57 o 
  -5   8  14      293.20      247.63    150.06 o 
  -4   8  14      982.98     1012.84    113.69 o 
  -3   8  14      121.95      190.08     97.52 o 
  -2   8  14     2596.24     2477.88     89.44 o 
  -1   8  14      233.76      244.43     53.90 o 
   0   8  14     2253.07     2445.16     79.66 o 
   1   8  14      298.69      310.62     55.21 o 
   2   8  14     2510.58     2436.79     73.51 o 
   3   8  14      101.06       74.88    113.00 o 
   4   8  14      992.46     1072.81    164.83 o 
   5   8  14      317.84      297.74    179.25 o 
   6   8  14      449.07      364.29    232.16 o 
   7   8  14      269.58       23.43    159.45 o 
   8   8  14      355.49      321.94    114.42 o 
  -8   9  14       26.72      282.43    478.51 o 
  -7   9  14      260.92      115.65    196.96 o 
  -6   9  14     1477.73     1300.91    250.08 o 
  -5   9  14     1552.54     1613.19    154.03 o 
  -4   9  14      553.71      480.00    138.87 o 
  -3   9  14      106.64      126.11    115.29 o 
  -2   9  14      360.41      272.26     87.64 o 
  -1   9  14     2454.66     2456.61    123.76 o 
   0   9  14       77.10      125.17     74.31 o 
   1   9  14     2486.53     2425.56     96.89 o 
   2   9  14      266.88      290.36     87.07 o 
   3   9  14      103.39      176.49    141.33 o 
   4   9  14      672.10      477.89    170.54 o 
   5   9  14     1499.44     1207.67    250.50 o 
   6   9  14     1500.15     1404.67    176.97 o 
   7   9  14      250.40      310.59    150.52 o 
   8   9  14       17.91       16.26    133.49 o 
  -8  10  14        6.86       22.67    208.58 o 
  -7  10  14      734.79      699.88    260.24 o 
  -6  10  14      165.35      186.09    239.05 o 
  -5  10  14      913.52      817.46    186.36 o 
  -4  10  14     1085.27     1108.59    144.12 o 
  -3  10  14       39.70       58.57    134.15 o 
  -2  10  14      123.68      138.76    117.76 o 
  -1  10  14     1111.91     1167.11    223.31 o 
   0  10  14      229.25      300.32    102.26 o 
   1  10  14      909.85      783.01    114.81 o 
   2  10  14      117.42      210.35    160.98 o 
   3  10  14       10.52       11.58    133.33 o 
   4  10  14     1014.95     1226.31    176.61 o 
   5  10  14      970.50      836.62    178.85 o 
   6  10  14      172.37       94.67    207.40 o 
   7  10  14      730.07      715.44    141.36 o 
   8  10  14        4.90       50.47    149.91 o 
  -7  11  14      112.50      106.67    159.99 o 
  -6  11  14       40.60       96.70    215.68 o 
  -5  11  14      474.67      626.86    178.61 o 
  -4  11  14     1078.95     1157.24    155.51 o 
  -3  11  14      199.02      270.29    133.90 o 
  -2  11  14      708.71      917.29    160.00 o 
  -1  11  14     1075.68      933.87    175.06 o 
   0  11  14       40.86      152.07    110.94 o 
   1  11  14     1085.60      940.66    195.69 o 
   2  11  14      657.59      720.63    151.21 o 
   3  11  14      199.94       -8.60    165.86 o 
   4  11  14     1127.48     1179.09    166.86 o 
   5  11  14      466.22      679.29    173.86 o 
   6  11  14       51.05       97.20    153.39 o 
   7  11  14      107.98       46.89    125.24 o 
  -7  12  14      176.54      314.45    139.02 o 
  -6  12  14       76.27      -35.23    198.60 o 
  -5  12  14      565.92      719.79    184.48 o 
  -4  12  14       83.64      157.35    183.80 o 
  -3  12  14     1158.67     1110.78    155.06 o 
  -2  12  14     1720.42     1680.42    165.76 o 
  -1  12  14      965.62     1069.60    171.14 o 
   0  12  14     1641.52     1615.20    223.12 o 
   1  12  14     1040.15      905.05    130.35 o 
   2  12  14     1775.04     1542.20    154.63 o 
   3  12  14     1095.22     1082.08    160.51 o 
   4  12  14       90.68      115.14    153.21 o 
   5  12  14      509.87      568.95    148.72 o 
   6  12  14       65.68     -140.89    140.89 o 
   7  12  14      165.00      197.29    124.13 o 
  -6  13  14      488.98      539.62    122.58 o 
  -5  13  14       31.43      -21.98    189.22 o 
  -4  13  14       93.16      170.54    182.44 o 
  -3  13  14      342.37      405.89    189.64 o 
  -2  13  14      361.05      316.60    272.33 o 
  -1  13  14     1102.91     1139.37    179.82 o 
   0  13  14       92.09        2.49    161.73 o 
   1  13  14     1165.85      879.60    190.09 o 
   2  13  14      357.00      282.22    150.41 o 
   3  13  14      407.10      325.19    186.25 o 
   4  13  14       80.25       90.90    146.73 o 
   5  13  14       28.48        1.37    160.12 o 
   6  13  14      490.18      673.15    117.72 o 
  -6  14  14       27.30      -30.93    129.86 o 
  -5  14  14      182.36       75.10    140.37 o 
  -4  14  14        0.03      -10.43    234.71 o 
  -3  14  14      396.20      206.74    266.91 o 
  -2  14  14       74.47      125.34    161.31 o 
  -1  14  14      370.82      302.55    173.80 o 
   0  14  14     1022.80      967.23    179.72 o 
   1  14  14      397.21      190.77    182.98 o 
   2  14  14       73.53      186.65    198.22 o 
   3  14  14      390.71      254.14    153.75 o 
   4  14  14        0.40      108.17    132.69 o 
   5  14  14      180.18      220.77    141.86 o 
   6  14  14       30.64      -62.00    176.62 o 
  -5  15  14      178.49      252.68    270.92 o 
  -4  15  14       27.21       28.39    197.57 o 
  -3  15  14      338.06      140.35    247.74 o 
  -2  15  14      860.96      878.30    217.68 o 
  -1  15  14      166.22      306.66    171.11 o 
   0  15  14     2909.95     2725.11    172.37 o 
   1  15  14      176.54      255.86    180.87 o 
   2  15  14      889.74      815.87    299.43 o 
   3  15  14      337.54      142.04    172.08 o 
   4  15  14       61.30       61.25    110.02 o 
   5  15  14      195.78      262.09    103.30 o 
  -4  16  14        6.81        3.42    153.97 o 
  -3  16  14      200.11      313.28    206.92 o 
  -2  16  14      123.36      126.20    153.70 o 
  -1  16  14      133.47      143.85    138.68 o 
   0  16  14      441.68      438.02    148.83 o 
   1  16  14      151.20      313.64    126.63 o 
   2  16  14      138.15      115.18    148.23 o 
   3  16  14      247.98      232.73    159.39 o 
   4  16  14       12.13      -69.50    149.37 o 
  -3  17  14      121.06      234.29    209.29 o 
  -2  17  14        4.98      166.01    193.04 o 
  -1  17  14       28.63       16.54    123.10 o 
   0  17  14       29.95      -29.02    157.42 o 
   1  17  14       20.42       -1.29    114.65 o 
   2  17  14        3.87       67.33    143.88 o 
   3  17  14      113.35      154.52    107.79 o 
   0  18  14      106.65      229.94    236.84 o 
   1   0  15       69.47       62.26     35.19 o 
   2   0  15     5292.64     5888.70     96.52 o 
   3   0  15      837.00      811.71     30.36 o 
   4   0  15      363.49      474.39     72.17 o 
   5   0  15     1754.74     1703.35     97.57 o 
   6   0  15     4577.92     4316.53    170.84 o 
   7   0  15      746.95      734.46    230.38 o 
   8   0  15       62.83       28.72    252.22 o 
   9   0  15       86.25       44.82    168.90 o 
  -9   1  15       25.52      -15.94    193.95 o 
  -8   1  15       18.16      132.49    253.44 o 
  -7   1  15     1842.32     1728.82    230.47 o 
  -6   1  15      172.66      194.10    172.33 o 
  -5   1  15     1963.92     1973.30    129.03 o 
  -4   1  15       28.99       25.76     83.30 o 
  -3   1  15      765.63      766.69     52.96 o 
  -2   1  15     3545.33     3485.68     59.15 o 
  -1   1  15     5076.15     4862.77    110.91 o 
   0   1  15     1246.06     1237.23     35.17 o 
   1   1  15     4754.78     4808.29     70.51 o 
   2   1  15     3660.48     3495.12    100.60 o 
   3   1  15      581.02      597.93     40.55 o 
   4   1  15       31.17      -14.29     67.16 o 
   5   1  15     1909.22     1771.86    110.34 o 
   6   1  15      169.87      136.92    118.16 o 
   7   1  15     1700.14     1850.39    233.83 o 
   8   1  15       13.20      143.94    225.19 o 
   9   1  15       10.92      103.35    192.72 o 
  -9   2  15       57.79       11.23    200.08 o 
  -7   2  15      204.55      191.58    219.44 o 
  -6   2  15     1471.68     1270.50    201.34 o 
  -5   2  15       17.41       72.39    145.46 o 
  -4   2  15     1148.51     1099.24    103.02 o 
  -3   2  15     1106.85     1107.20     62.05 o 
  -2   2  15      781.99      826.44     35.34 o 
  -1   2  15     1577.47     1595.06     56.54 o 
   0   2  15       66.73       95.48     35.89 o 
   1   2  15     1601.58     1834.06     32.90 o 
   2   2  15      736.27      772.89     59.76 o 
   3   2  15     1113.21     1042.38     49.62 o 
   4   2  15     1426.40     1457.96     83.33 o 
   5   2  15       20.34       87.69     86.37 o 
   6   2  15     1350.78     1282.79    142.19 o 
   7   2  15      203.21      166.45    161.33 o 
   8   2  15      728.11      810.65    194.10 o 
   9   2  15       63.10       91.35    136.71 o 
  -9   3  15      226.57      195.02    202.24 o 
  -6   3  15     1731.32     1647.79    196.66 o 
  -5   3  15     1178.44     1305.14     92.27 o 
  -4   3  15       30.92      163.93     96.35 o 
  -3   3  15     2966.95     2955.43    165.72 o 
  -2   3  15     2546.29     2545.52     84.96 o 
  -1   3  15     1110.39     1240.33     41.13 o 
   0   3  15      424.04      362.12     31.76 o 
   1   3  15     1136.26     1191.96     35.49 o 
   2   3  15     2646.11     2674.77     73.86 o 
   3   3  15     2918.34     2893.03    113.53 o 
   4   3  15       21.00       91.09     76.89 o 
   5   3  15     1144.27     1179.26    121.00 o 
   6   3  15     1629.15     1493.87    148.27 o 
   7   3  15       83.56       55.09    164.43 o 
   8   3  15      309.48      218.66    277.46 o 
   9   3  15      236.85      274.43    121.59 o 
  -7   4  15      343.07      353.30    279.21 o 
  -6   4  15     1080.03     1189.49    196.24 o 
  -5   4  15     1670.39     1481.99    133.04 o 
  -4   4  15     2625.30     2567.00    123.54 o 
  -3   4  15     2266.96     2403.94    149.92 o 
  -2   4  15      306.30      325.19     34.62 o 
  -1   4  15      976.89      970.80     39.31 o 
   0   4  15      796.91      848.18     32.63 o 
   1   4  15      914.46      834.65     42.15 o 
   2   4  15      237.06      242.49     36.43 o 
   3   4  15     2148.32     2079.22    112.46 o 
   4   4  15     2511.08     2456.57    112.02 o 
   5   4  15     1632.56     1486.68    128.90 o 
   6   4  15     1095.29     1205.74    144.70 o 
   7   4  15      364.59      379.00    143.76 o 
   8   4  15      243.78      444.10    137.35 o 
   9   4  15      100.16      218.11    245.24 o 
  -7   5  15     1901.10     1211.60    294.54 o 
  -6   5  15      699.27      738.21    204.73 o 
  -5   5  15     3173.17     3122.75    309.35 o 
  -4   5  15      901.85      942.40    103.06 o 
  -3   5  15      920.38      900.30     81.23 o 
  -2   5  15      574.37      564.41     59.05 o 
  -1   5  15      116.76      133.90     39.22 o 
   0   5  15      322.79      262.07     37.18 o 
   1   5  15      100.26      168.70     38.00 o 
   2   5  15      588.86      498.58     37.37 o 
   3   5  15     1044.01     1075.75     63.58 o 
   4   5  15      916.58     1044.79     84.66 o 
   5   5  15     3093.02     2929.83    166.86 o 
   6   5  15      701.86      704.55    187.45 o 
   7   5  15     1792.48     1765.15    149.15 o 
   8   5  15      175.99      185.92    132.54 o 
   9   5  15      124.04      197.38    181.52 o 
  -9   6  15       17.37      -76.08    206.14 o 
  -7   6  15      629.47      494.69    284.02 o 
  -6   6  15      145.00      351.60    343.92 o 
  -5   6  15      466.99      443.13    178.09 o 
  -4   6  15      225.03      227.39     89.30 o 
  -3   6  15     1896.09     1792.29     78.86 o 
  -2   6  15      153.66      135.30     59.16 o 
  -1   6  15      917.43      895.79     48.13 o 
   0   6  15     1868.00     1792.18     50.60 o 
   1   6  15      760.31      710.14     57.08 o 
   2   6  15      166.09      172.42     55.25 o 
   3   6  15     1735.72     1753.50     65.62 o 
   4   6  15      232.14      294.81    102.06 o 
   5   6  15      496.29      382.09    149.00 o 
   6   6  15      148.44      143.05    150.96 o 
   7   6  15      688.50      822.02    160.60 o 
   8   6  15      208.67        6.63    191.22 o 
   9   6  15       20.76      -23.38    180.27 o 
  -7   7  15      382.43       73.32    281.08 o 
  -6   7  15      156.45      304.07    352.77 o 
  -5   7  15      612.44      466.41    221.48 o 
  -4   7  15      621.48      561.09    121.22 o 
  -3   7  15      368.31      374.90     73.53 o 
  -2   7  15     1269.53     1261.85     58.55 o 
  -1   7  15      666.15      689.46     53.87 o 
   0   7  15      237.43      178.91     72.00 o 
   1   7  15      714.36      747.24     53.97 o 
   2   7  15     1391.06     1250.93     74.33 o 
   3   7  15      387.87      417.77     87.58 o 
   4   7  15      522.98      485.56    136.94 o 
   5   7  15      672.67      528.39    139.57 o 
   6   7  15      144.99      122.68    152.92 o 
   7   7  15      431.98      301.48    169.95 o 
   8   7  15      580.74      805.05    192.54 o 
  -8   8  15      342.06      346.15    262.81 o 
  -7   8  15      290.85      172.29    206.90 o 
  -6   8  15     1539.97     1391.56    199.37 o 
  -5   8  15      338.28      282.08    153.09 o 
  -4   8  15     1089.05     1091.98    116.82 o 
  -3   8  15      147.11      219.41    108.31 o 
  -2   8  15      743.88      766.09     69.67 o 
  -1   8  15      291.71      294.58     56.43 o 
   0   8  15     5859.35     5719.70    201.32 o 
   1   8  15      281.41      251.60     59.09 o 
   2   8  15      765.14      784.50     79.68 o 
   3   8  15      140.38      235.25    129.37 o 
   4   8  15     1121.51     1105.89    163.21 o 
   5   8  15      355.54      188.54    168.63 o 
   6   8  15     1497.24     1506.80    279.42 o 
   7   8  15      300.64      363.50    182.50 o 
   8   8  15      365.05      242.38    110.80 o 
  -8   9  15       10.27      -43.21    232.03 o 
  -7   9  15      214.76      154.23    194.79 o 
  -6   9  15      248.77      156.53    319.60 o 
  -5   9  15     1407.20     1537.81    155.28 o 
  -4   9  15      496.17      448.08    141.04 o 
  -3   9  15      676.77      700.37    116.98 o 
  -2   9  15      278.98      280.95     85.77 o 
  -1   9  15      178.60      211.38     85.21 o 
   0   9  15     3806.93     3662.89    148.97 o 
   1   9  15      169.51      173.42     84.64 o 
   2   9  15      374.65      398.74     98.84 o 
   3   9  15      686.36      720.04    159.59 o 
   4   9  15      493.23      559.92    171.16 o 
   5   9  15     1399.19     1576.14    207.32 o 
   6   9  15      284.82      260.85    177.47 o 
   7   9  15      216.91      271.89    177.12 o 
   8   9  15       11.26      118.05    133.74 o 
  -8  10  15       20.13      238.33    200.86 o 
  -7  10  15      110.73       96.47    179.28 o 
  -6  10  15      862.69     1142.14    232.62 o 
  -5  10  15      936.84      961.83    151.53 o 
  -4  10  15     1021.53     1121.68    175.93 o 
  -3  10  15      233.10      345.01    131.46 o 
  -2  10  15      514.09      484.99    134.77 o 
  -1  10  15      932.86      909.13    138.40 o 
   0  10  15      595.59      594.14    107.08 o 
   1  10  15      929.63     1040.70    138.41 o 
   2  10  15      428.45      418.34    142.25 o 
   3  10  15      184.99      237.30    135.36 o 
   4  10  15     1184.43     1145.61    177.43 o 
   5  10  15      939.53      754.14    167.45 o 
   6  10  15      924.55     1253.97    202.96 o 
   7  10  15      113.83      143.37    153.02 o 
   8  10  15       14.12       62.41    144.62 o 
  -7  11  15      183.63      162.52    158.05 o 
  -6  11  15      234.47      295.46    213.85 o 
  -5  11  15      937.26      963.01    181.18 o 
  -4  11  15      389.15      344.08    155.31 o 
  -3  11  15     3514.28     3794.90    141.11 o 
  -2  11  15      299.34      385.55    162.50 o 
  -1  11  15     4730.36     4608.69    186.95 o 
   0  11  15        2.18       -9.42    145.92 o 
   1  11  15     4759.43     4100.22    321.69 o 
   2  11  15      260.78      209.32    152.37 o 
   3  11  15     3512.88     3446.48    169.11 o 
   4  11  15      404.84      222.38    161.16 o 
   5  11  15      918.49     1098.41    170.11 o 
   6  11  15      227.38      195.68    151.09 o 
   7  11  15      208.67      192.28    120.94 o 
  -7  12  15       80.22       53.81    134.00 o 
  -6  12  15      727.04      793.27    194.28 o 
  -5  12  15      133.41      186.86    177.57 o 
  -4  12  15      571.56      686.52    183.22 o 
  -3  12  15      339.11      375.46    189.92 o 
  -2  12  15      487.90      502.78    165.64 o 
  -1  12  15      454.53      495.50    171.95 o 
   0  12  15      255.17      235.61    174.69 o 
   1  12  15      385.46      318.39    129.68 o 
   2  12  15      493.80      441.72    153.93 o 
   3  12  15      341.86      266.13    160.13 o 
   4  12  15      559.60      513.78    203.66 o 
   5  12  15      185.25      140.25    148.77 o 
   6  12  15      720.43      783.20    116.44 o 
   7  12  15       84.37       49.61    120.97 o 
  -6  13  15      263.84      216.61    117.14 o 
  -5  13  15      145.22      342.85    178.87 o 
  -4  13  15      758.84      833.78    180.66 o 
  -3  13  15      539.72      608.18    213.12 o 
  -2  13  15      579.81      282.64    321.68 o 
  -1  13  15      320.77      401.29    202.36 o 
   0  13  15     1305.41     1403.94    206.87 o 
   1  13  15      350.69      362.31    164.57 o 
   2  13  15      615.50      527.03    151.57 o 
   3  13  15      467.80      357.02    220.36 o 
   4  13  15      809.18      636.33    143.50 o 
   5  13  15      114.62      225.49    158.72 o 
   6  13  15      288.13      289.66    132.41 o 
  -5  14  15       25.13       46.28    123.69 o 
  -4  14  15      182.36      325.80    233.60 o 
  -3  14  15      310.81      483.01    264.66 o 
  -2  14  15     1201.21     1541.96    168.14 o 
  -1  14  15      742.66      977.08    174.94 o 
   0  14  15     3644.36     3801.36    210.06 o 
   1  14  15      682.91      660.95    186.18 o 
   2  14  15     1183.94     1425.49    209.01 o 
   3  14  15      278.57      192.54    152.16 o 
   4  14  15      185.20      223.11    130.26 o 
   5  14  15       35.22      121.78    126.03 o 
   6  14  15       70.39       81.91    118.73 o 
  -5  15  15      145.86      169.69    264.90 o 
  -4  15  15      508.11      462.99    201.21 o 
  -3  15  15      327.47      219.84    343.38 o 
  -2  15  15      649.52      808.72    162.38 o 
  -1  15  15      611.34      749.53    171.96 o 
   0  15  15       92.99      241.62    166.36 o 
   1  15  15      607.01      654.84    157.24 o 
   2  15  15      764.14      834.03    202.50 o 
   3  15  15      330.98      243.89    174.52 o 
   4  15  15      570.25      601.68    133.02 o 
   5  15  15      163.37      278.11    101.00 o 
  -4  16  15       57.29       28.87    185.38 o 
  -3  16  15      991.32     1046.71    207.40 o 
  -2  16  15      378.11      297.50    152.52 o 
  -1  16  15      531.56      517.77    157.23 o 
   0  16  15        4.38       37.92    145.51 o 
   1  16  15      539.98      424.49    137.72 o 
   2  16  15      339.18      251.04    146.58 o 
   3  16  15     1005.94     1021.30    154.57 o 
   4  16  15       55.03      144.47    144.17 o 
  -3  17  15      112.00      160.74    156.48 o 
  -2  17  15       41.85      258.38    187.65 o 
  -1  17  15       14.36       18.50    109.32 o 
   0  17  15      245.28      248.03    132.20 o 
   1  17  15        5.32       20.96    112.03 o 
   2  17  15       54.25       17.08    140.05 o 
   3  17  15       95.87      295.48    126.59 o 
   0   0  16     1149.70     1018.76     63.38 o 
   1   0  16   100165.18   104373.92   1588.82 o 
   2   0  16      917.44      923.14     25.91 o 
   3   0  16      378.80      345.39     37.93 o 
   4   0  16      224.07      283.13     75.90 o 
   5   0  16     1323.11     1355.04    116.79 o 
   6   0  16      378.98      329.81    144.86 o 
   7   0  16      529.01      512.95    231.90 o 
   8   0  16      393.96      425.34    197.53 o 
   9   0  16      119.52      102.95    137.75 o 
  -9   1  16       30.87       52.60    194.87 o 
  -8   1  16      319.69      336.95    205.87 o 
  -7   1  16      707.56      802.23    228.79 o 
  -6   1  16     1063.48     1063.53    144.22 o 
  -5   1  16      239.97      233.89    131.33 o 
  -4   1  16     5124.22     5399.66    166.62 o 
  -3   1  16      972.72      885.07     56.37 o 
  -2   1  16     2330.39     2281.96     56.04 o 
  -1   1  16     5606.35     5453.52    133.53 o 
   0   1  16      392.80      381.09     35.56 o 
   1   1  16     5707.18     5707.83     78.70 o 
   2   1  16     2209.50     2083.34     50.61 o 
   3   1  16     1106.04      991.08     46.71 o 
   4   1  16     4865.75     4885.97    102.04 o 
   5   1  16      241.36      238.34    106.31 o 
   6   1  16      952.62      971.82    121.52 o 
   7   1  16      695.79      904.28    230.25 o 
   8   1  16      377.07      400.34    196.86 o 
   9   1  16       24.21       60.42    141.17 o 
  -9   2  16      171.97      345.30    197.95 o 
  -7   2  16      975.28      835.37    228.40 o 
  -6   2  16      291.22      315.85    206.74 o 
  -5   2  16      368.54      382.37    176.72 o 
  -4   2  16      431.69      679.56    105.19 o 
  -3   2  16       46.13      105.14     78.03 o 
  -2   2  16     6338.83     6653.23    140.64 o 
  -1   2  16     2104.33     1901.79     87.27 o 
   0   2  16     4796.12     5282.93     70.61 o 
   1   2  16     1978.91     2004.77     34.72 o 
   2   2  16     6537.62     6539.82    188.35 o 
   3   2  16       62.39      165.57     61.79 o 
   4   2  16      392.51      542.27     71.60 o 
   5   2  16      388.88      360.37    115.41 o 
   6   2  16      310.73      341.48    142.65 o 
   7   2  16      979.53      983.93    198.98 o 
   8   2  16      388.16      430.64    221.30 o 
   9   2  16      205.47      247.93    136.80 o 
  -9   3  16      305.96      259.58    199.23 o 
  -6   3  16     1255.03     1035.96    201.34 o 
  -5   3  16     1756.29     1665.70    108.38 o 
  -4   3  16       37.67       51.25    101.26 o 
  -3   3  16      755.61      824.43     83.91 o 
  -2   3  16     7841.23     7541.09    212.29 o 
   0   3  16    47172.69    48060.67    590.32 o 
   2   3  16     8076.50     7713.68    296.13 o 
   3   3  16      816.51      846.84     67.38 o 
   4   3  16       61.89       54.58     70.63 o 
   5   3  16     1622.53     1497.89     98.43 o 
   6   3  16     1277.93     1345.42    169.49 o 
   7   3  16     1489.92     1279.62    142.32 o 
   8   3  16      896.94     1079.88    355.36 o 
   9   3  16      285.57      281.26    124.67 o 
  -7   4  16      516.07      305.45    285.37 o 
  -6   4  16      932.63      819.54    165.63 o 
  -5   4  16       84.16       69.57    153.75 o 
  -4   4  16      489.79      481.18     98.96 o 
  -3   4  16       17.90       72.22     95.51 o 
  -2   4  16      469.37      533.82     49.17 o 
  -1   4  16     6046.14     6159.08    127.66 o 
   1   4  16     5963.49     5831.32    168.39 o 
   2   4  16      629.73      641.43     58.73 o 
   3   4  16       30.95       34.77     52.37 o 
   4   4  16      494.66      611.11     78.09 o 
   5   4  16       54.05       81.00    130.15 o 
   6   4  16      940.27     1083.32    176.91 o 
   7   4  16      550.58      503.68    146.11 o 
   8   4  16       32.27        4.42    135.11 o 
   9   4  16      190.54      100.48    510.74 o 
  -7   5  16       53.66      159.31    288.77 o 
  -6   5  16      895.46      918.07    247.37 o 
  -5   5  16     1528.83     1456.99    200.35 o 
  -4   5  16     1433.21     1464.26    107.93 o 
  -3   5  16      250.28      293.72     90.21 o 
  -2   5  16      722.08      847.25     56.08 o 
  -1   5  16      521.64      560.66     45.32 o 
   0   5  16        1.37       26.57     35.06 o 
   1   5  16      533.86      480.18     37.49 o 
   2   5  16      686.49      884.28     61.52 o 
   3   5  16      241.37      209.30     62.35 o 
   4   5  16     1350.30     1495.81     90.26 o 
   5   5  16     1549.29     1519.16    141.83 o 
   6   5  16      906.66      864.72    150.96 o 
   7   5  16       53.50       27.59    147.76 o 
   8   5  16      120.77      163.88    132.04 o 
   9   5  16      148.90      298.19    242.62 o 
  -9   6  16       52.53     -193.49    201.28 o 
  -7   6  16     1641.24     1155.71    294.40 o 
  -6   6  16      718.52      497.31    216.30 o 
  -5   6  16     6232.13     6037.48    234.53 o 
  -4   6  16       43.69       78.98     99.44 o 
  -3   6  16     1168.81     1093.11     85.58 o 
  -2   6  16      792.31      692.74     60.66 o 
  -1   6  16     3970.73     4063.92    109.03 o 
   0   6  16      168.76      132.05     38.87 o 
   1   6  16     3971.36     4053.02    111.84 o 
   2   6  16      698.48      648.11     57.73 o 
   3   6  16     1291.70     1279.02     67.54 o 
   4   6  16       61.26       59.51    100.75 o 
   5   6  16     6460.49     6117.89    329.89 o 
   6   6  16      649.40      623.38    152.79 o 
   7   6  16     1758.03     1679.47    174.82 o 
   8   6  16      450.04      416.88    187.38 o 
   9   6  16       85.56       79.66    232.67 o 
  -7   7  16      141.51      178.01    182.21 o 
  -6   7  16      880.96      710.18    211.91 o 
  -5   7  16       12.62     -120.03    333.79 o 
  -4   7  16      277.53      351.13    137.40 o 
  -3   7  16     1058.08      926.09     76.88 o 
  -2   7  16      271.80      248.05     59.46 o 
  -1   7  16       21.54       96.99     51.28 o 
   0   7  16       20.80      -15.54     67.16 o 
   1   7  16        8.16       52.54     53.85 o 
   2   7  16      324.75      315.71     74.82 o 
   3   7  16     1064.37      917.32     96.20 o 
   4   7  16      335.15      453.25    132.92 o 
   5   7  16        6.31      -18.75    141.24 o 
   6   7  16      834.48      963.99    175.16 o 
   7   7  16      129.54       82.19    182.37 o 
   8   7  16      455.41      382.71    136.04 o 
  -7   8  16      226.52       76.04    269.96 o 
  -6   8  16      285.91      377.65    214.81 o 
  -5   8  16      112.36      224.37    156.29 o 
  -4   8  16       34.94       45.64    127.31 o 
  -3   8  16      789.80      933.65    121.63 o 
  -2   8  16     1897.10     1928.55     79.69 o 
  -1   8  16     1129.08     1063.19     57.87 o 
   0   8  16     3699.68     3478.63    140.01 o 
   1   8  16     1095.30     1110.15     63.17 o 
   2   8  16     1825.13     1873.20     91.06 o 
   3   8  16      745.52      762.69    118.50 o 
   4   8  16       30.45       39.77    155.77 o 
   5   8  16      105.18       96.12    187.59 o 
   6   8  16      280.41      171.06    301.25 o 
   7   8  16      214.26      216.62    152.03 o 
   8   8  16      851.62      566.13    142.66 o 
  -8   9  16      138.12      120.00    224.73 o 
  -7   9  16      145.85      181.61    192.04 o 
  -6   9  16     2197.97     2024.10    243.16 o 
  -5   9  16      203.66      213.06    155.78 o 
  -4   9  16     1177.39     1168.53    135.57 o 
  -3   9  16      289.09      306.59    127.49 o 
  -2   9  16      278.34      247.83     99.58 o 
  -1   9  16     1098.61      999.31     96.45 o 
   0   9  16      256.63      282.69     85.33 o 
   1   9  16     1047.60     1007.41    116.58 o 
   2   9  16      212.97      195.98    109.33 o 
   3   9  16      247.26      256.80    137.45 o 
   4   9  16     1295.54     1315.69    197.55 o 
   5   9  16      218.15      343.46    192.29 o 
   6   9  16     2391.29     2189.26    362.05 o 
   7   9  16      145.78      196.13    143.41 o 
   8   9  16      199.18      138.84    130.91 o 
  -8  10  16       45.22      -69.35    198.20 o 
  -7  10  16      356.99      326.56    179.20 o 
  -6  10  16      278.85      243.12    227.65 o 
  -5  10  16      699.38      732.07    152.55 o 
  -4  10  16      628.81      531.99    176.49 o 
  -3  10  16      504.78      447.36    135.16 o 
  -2  10  16      368.01      494.13    170.52 o 
  -1  10  16      190.55      151.70    120.69 o 
   0  10  16     1415.12     1297.63    113.34 o 
   1  10  16      150.75      148.45    147.89 o 
   2  10  16      324.08      444.00    145.05 o 
   3  10  16      602.41      607.37    134.10 o 
   4  10  16      590.01      508.54    163.68 o 
   5  10  16      772.77      630.51    185.80 o 
   6  10  16      314.99      203.29    165.87 o 
   7  10  16      323.03      502.72    147.83 o 
   8  10  16       52.23        4.58    191.02 o 
  -7  11  16      120.72      110.77    155.45 o 
  -6  11  16      252.94      348.36    210.86 o 
  -5  11  16      376.90      276.25    179.39 o 
  -4  11  16     1258.96     1527.07    157.57 o 
  -3  11  16      123.27      181.50    136.12 o 
  -2  11  16      252.01      481.98    165.90 o 
  -1  11  16      368.34      322.30    163.43 o 
   0  11  16        0.72      -16.11    115.87 o 
   1  11  16      357.05      299.09    127.45 o 
   2  11  16      236.88      513.64    154.17 o 
   3  11  16      110.42      102.67    159.79 o 
   4  11  16     1294.99     1338.90    166.62 o 
   5  11  16      379.55      340.79    160.51 o 
   6  11  16      240.44      269.72    204.34 o 
   7  11  16      119.12       76.13    117.76 o 
  -7  12  16       32.54        8.26    151.78 o 
  -6  12  16      124.69      222.28    188.00 o 
  -5  12  16      493.17      553.91    232.82 o 
  -4  12  16      126.35      131.46    148.93 o 
  -3  12  16     1053.32     1106.56    210.99 o 
  -2  12  16     1975.93     2137.48    171.15 o 
  -1  12  16      164.68       91.76    172.56 o 
   0  12  16      717.59      583.63    159.23 o 
   1  12  16      185.83      162.90    129.59 o 
   2  12  16     1936.18     1782.13    157.51 o 
   3  12  16     1044.56      973.89    163.30 o 
   4  12  16      119.29       51.14    200.20 o 
   5  12  16      529.91      570.34    145.72 o 
   6  12  16      134.69      144.84    111.52 o 
   7  12  16       57.16      192.99    147.76 o 
  -6  13  16      257.41      297.60    111.06 o 
  -5  13  16       34.27       64.30    152.99 o 
  -4  13  16      142.26      328.21    253.93 o 
  -3  13  16      189.74       96.04    157.83 o 
  -2  13  16       66.99       38.72    211.39 o 
  -1  13  16      295.58      196.09    204.45 o 
   0  13  16       88.10      161.79    179.90 o 
   1  13  16      341.30      139.26    163.02 o 
   2  13  16       90.05       87.13    151.01 o 
   3  13  16      228.58       25.51    214.02 o 
   4  13  16      118.34       64.98    213.46 o 
   5  13  16       47.36      -37.94    156.41 o 
   6  13  16      240.69      342.14    129.84 o 
  -6  14  16       43.04      -12.15    416.81 o 
  -5  14  16       75.75      112.18    141.69 o 
  -4  14  16       74.39      176.76    229.01 o 
  -3  14  16        7.64      102.75    264.04 o 
  -2  14  16       29.60      110.29    165.80 o 
  -1  14  16      650.41      730.68    174.90 o 
   0  14  16      121.62       87.34    177.17 o 
   1  14  16      673.14      520.16    185.96 o 
   2  14  16       16.62      -34.13    194.04 o 
   3  14  16        5.84       36.39    149.64 o 
   4  14  16       72.30       42.85    151.22 o 
   5  14  16       69.57       94.91    123.33 o 
   6  14  16       46.72       52.70    115.26 o 
  -5  15  16       37.12       67.54    258.31 o 
  -4  15  16       87.83      151.45    196.29 o 
  -3  15  16      302.98      348.73    341.72 o 
  -2  15  16      422.86      535.79    146.08 o 
  -1  15  16      243.40      188.08    181.81 o 
   0  15  16     1105.07     1331.33    166.57 o 
   1  15  16      246.45      177.40    151.34 o 
   2  15  16      431.24      434.20    210.73 o 
   3  15  16      312.54      348.31    150.70 o 
   4  15  16       85.06       78.84    100.03 o 
   5  15  16       35.36      133.97     96.34 o 
  -4  16  16       23.12        4.60    150.20 o 
  -3  16  16       28.07      -34.32    202.49 o 
  -2  16  16       90.77      243.82    308.64 o 
  -1  16  16       37.00       54.36    139.38 o 
   0  16  16        3.36       -5.09    145.04 o 
   1  16  16       38.93      106.31    125.66 o 
   2  16  16      101.55       18.60    142.99 o 
   3  16  16       33.40       13.82    195.62 o 
   4  16  16       24.46       33.05    138.03 o 
  -2  17  16       11.92       29.45    185.81 o 
  -1  17  16       57.50       78.09    104.39 o 
   0  17  16        0.30       33.71    141.89 o 
   1  17  16       34.86       67.03    142.71 o 
   2  17  16       10.09       83.07    137.84 o 
   1   0  17     1571.85     1564.71     37.39 o 
   2   0  17     2854.86     2956.07     72.45 o 
   3   0  17     2808.67     2661.50     90.74 o 
   4   0  17       47.64       51.64     75.71 o 
   5   0  17     1064.90     1070.04    164.23 o 
   6   0  17     1686.49     1809.79    152.25 o 
   7   0  17      215.83      165.45    234.76 o 
   8   0  17        0.79       70.04    196.38 o 
   9   0  17       71.58       22.13    135.83 o 
  -9   1  17      209.35      386.13    194.41 o 
  -8   1  17       54.22      -36.62    204.56 o 
  -7   1  17     1892.42     2045.15    316.57 o 
  -6   1  17       40.45       -4.46    147.64 o 
  -5   1  17      156.48      216.61    156.23 o 
  -4   1  17       29.77       49.44     76.30 o 
  -3   1  17     1653.31     1769.52     80.79 o 
  -2   1  17     2454.55     2318.46     76.81 o 
  -1   1  17     5353.43     5140.76    119.63 o 
   0   1  17     6139.12     6056.44     71.04 o 
   1   1  17     5384.79     5420.55     66.96 o 
   2   1  17     2425.53     2329.89     56.41 o 
   3   1  17     1500.90     1496.58     61.29 o 
   4   1  17       30.79       47.22     58.96 o 
   5   1  17      125.16      145.53    111.51 o 
   6   1  17       39.72       -2.89    150.97 o 
   7   1  17     1837.93     1988.36    307.43 o 
   8   1  17       51.77       36.60    195.78 o 
   9   1  17      216.52      395.05    141.48 o 
  -9   2  17      137.82      222.93    196.57 o 
  -8   2  17      694.38      566.88    294.33 o 
  -7   2  17      857.06      723.64    316.43 o 
  -6   2  17      758.22      742.01    213.57 o 
  -5   2  17      215.76      224.79    156.65 o 
  -4   2  17     1498.82     1373.65    100.79 o 
  -3   2  17      506.76      516.10     64.72 o 
  -2   2  17     2238.95     2196.42     36.18 o 
  -1   2  17      324.16      310.99     30.85 o 
   0   2  17     1446.94     1633.37     39.52 o 
   1   2  17      345.70      367.42     38.35 o 
   2   2  17     2364.47     2246.57     79.87 o 
   3   2  17      486.35      467.64     55.22 o 
   4   2  17     1689.37     1765.65     71.73 o 
   5   2  17      208.06      300.20    124.67 o 
   6   2  17      632.99      600.27    162.34 o 
   7   2  17      835.84      807.42    224.33 o 
   8   2  17      616.06      785.76    237.87 o 
   9   2  17      134.04      160.30    135.89 o 
  -9   3  17      102.96       64.99    197.49 o 
  -7   3  17      783.17      633.64    215.36 o 
  -6   3  17     1229.55     1100.49    208.44 o 
  -5   3  17      527.90      555.80    137.03 o 
  -4   3  17      352.40      508.81    104.81 o 
  -3   3  17     2122.23     2124.32     92.70 o 
  -2   3  17     2385.59     2340.67     74.36 o 
  -1   3  17     4728.71     5019.94     94.24 o 
   0   3  17     1659.49     1600.71     34.66 o 
   1   3  17     4689.89     4786.83     79.37 o 
   2   3  17     2487.25     2525.37     78.08 o 
   3   3  17     2141.68     2218.54     84.33 o 
   4   3  17      343.35      403.68     72.33 o 
   5   3  17      530.75      540.19     93.83 o 
   6   3  17     1151.79     1077.72    171.03 o 
   7   3  17      796.72      670.16    160.52 o 
   8   3  17      124.56      136.75    191.41 o 
   9   3  17      102.25      192.43    124.38 o 
  -9   4  17      126.56      147.73    197.67 o 
  -7   4  17      710.85      765.22    586.85 o 
  -6   4  17      647.05      570.53    167.95 o 
  -5   4  17     1673.94     1659.39    174.84 o 
  -4   4  17     1148.68     1298.99    104.15 o 
  -3   4  17     2638.11     2611.72    101.08 o 
  -2   4  17       54.73       40.91     53.36 o 
  -1   4  17     3442.64     3468.90     64.75 o 
   0   4  17       47.98       65.55     36.62 o 
   1   4  17     3382.65     3365.49     85.34 o 
   2   4  17       41.59       34.73     45.56 o 
   3   4  17     2563.57     2614.63    114.77 o 
   4   4  17     1213.94     1345.64     86.22 o 
   5   4  17     1676.88     1584.31    133.51 o 
   6   4  17      645.43      703.17    188.79 o 
   7   4  17      696.30      748.53    221.73 o 
   8   4  17     1091.61     1075.34    137.81 o 
   9   4  17      120.17       23.94    498.69 o 
  -7   5  17     1789.29     1338.93    299.18 o 
  -6   5  17     1062.08      939.91    210.56 o 
  -5   5  17     2757.37     2450.83    173.41 o 
  -4   5  17      101.56      116.96    102.90 o 
  -3   5  17      919.90      892.51     90.01 o 
  -2   5  17     1906.93     1795.79     68.00 o 
  -1   5  17     1541.41     1685.98     55.90 o 
   0   5  17      226.61      200.42     35.11 o 
   1   5  17     1583.39     1513.07     61.41 o 
   2   5  17     2019.58     1866.62     72.93 o 
   3   5  17      996.64     1016.85     73.46 o 
   4   5  17      129.06      220.32     93.02 o 
   5   5  17     2592.92     2365.90    226.75 o 
   6   5  17     1014.45      989.82    151.33 o 
   7   5  17     1654.27     1551.79    175.42 o 
   8   5  17      823.43      864.70    132.71 o 
   9   5  17      176.72       83.91    239.43 o 
  -7   6  17      399.56      328.01    289.51 o 
  -6   6  17       41.50       78.55    216.90 o 
  -5   6  17      723.29      720.28    229.59 o 
  -4   6  17      291.33      283.57    115.34 o 
  -3   6  17     1879.13     1669.23    121.91 o 
  -2   6  17      897.45      935.11     61.44 o 
  -1   6  17      860.78      846.46     53.18 o 
   0   6  17        7.93       47.04     46.33 o 
   1   6  17      776.77      783.95     54.17 o 
   2   6  17      894.60     1029.25     77.15 o 
   3   6  17     1770.03     1676.98     86.81 o 
   4   6  17      278.49      341.56    104.33 o 
   5   6  17      739.65      707.51    153.27 o 
   6   6  17       45.84       22.89    152.37 o 
   7   6  17      422.64      356.66    149.97 o 
   8   6  17      217.17      275.06    181.77 o 
   9   6  17       48.27      -22.74    227.42 o 
  -7   7  17      961.85      907.47    192.43 o 
  -6   7  17      368.48      382.77    214.47 o 
  -5   7  17      927.02      993.56    193.41 o 
  -4   7  17      754.04      819.99    145.66 o 
  -3   7  17      133.44      109.03     79.96 o 
  -2   7  17     2034.48     1966.43     77.05 o 
  -1   7  17      143.64      136.98     53.05 o 
   0   7  17      819.74      732.27     68.88 o 
   1   7  17      161.28      175.70     55.85 o 
   2   7  17     2126.20     2002.02     74.81 o 
   3   7  17      162.21      205.66    103.40 o 
   4   7  17      731.02      877.40    145.84 o 
   5   7  17     1006.36      965.71    144.07 o 
   6   7  17      383.09      466.00    175.51 o 
   7   7  17      912.28      679.09    150.38 o 
   8   7  17      751.08      722.40    134.06 o 
  -7   8  17       47.36      108.38    271.98 o 
  -6   8  17     1601.37     1363.47    169.90 o 
  -5   8  17      142.54      217.57    174.15 o 
  -4   8  17     1098.37      990.64    133.77 o 
  -3   8  17     1192.91     1451.94    125.07 o 
  -2   8  17      452.74      429.31     76.05 o 
  -1   8  17     1466.82     1514.04     78.80 o 
   0   8  17     1395.11     1516.81     70.56 o 
   1   8  17     1385.83     1420.44     75.63 o 
   2   8  17      425.54      529.84     97.67 o 
   3   8  17     1121.35     1184.75    120.42 o 
   4   8  17     1033.40     1002.25    158.70 o 
   5   8  17      169.95      158.18    201.62 o 
   6   8  17     1531.42     1535.43    340.95 o 
   7   8  17       56.61       78.52    168.01 o 
   8   8  17      627.59      547.10    142.21 o 
  -8   9  17      267.42      336.09    219.81 o 
  -7   9  17       40.61       46.99    196.86 o 
  -6   9  17      308.69      412.22    172.27 o 
  -5   9  17       22.73       96.57    172.88 o 
  -4   9  17     1456.14     1496.88    138.36 o 
  -3   9  17       91.12       76.42    137.90 o 
  -2   9  17     1479.34     1253.00     83.04 o 
  -1   9  17      201.76      144.80     89.83 o 
   0   9  17     7214.19     6606.38    238.33 o 
   1   9  17      202.03      167.10    118.53 o 
   2   9  17     1546.93     1519.28    126.88 o 
   3   9  17       86.00      167.67    139.52 o 
   4   9  17     1469.71     1438.20    165.21 o 
   5   9  17       17.28      -72.41    208.77 o 
   6   9  17      327.26      325.59    233.30 o 
   7   9  17       39.00       11.88    140.44 o 
   8   9  17      285.62      319.48    195.79 o 
  -7  10  17      122.90      190.00    175.52 o 
  -6  10  17      604.07      708.76    224.84 o 
  -5  10  17     1339.13     1336.25    155.31 o 
  -4  10  17      394.08      385.41    161.24 o 
  -3  10  17      216.63      156.86    144.93 o 
  -2  10  17     1143.49     1066.40    158.97 o 
  -1  10  17      418.28      402.26    125.44 o 
   0  10  17      265.15      177.10    110.86 o 
   1  10  17      474.80      510.12    125.05 o 
   2  10  17     1117.81      919.75    152.70 o 
   3  10  17      248.40      240.61    146.50 o 
   4  10  17      443.76      543.90    196.78 o 
   5  10  17     1366.18     1183.75    167.51 o 
   6  10  17      622.83      804.70    196.74 o 
   7  10  17      124.57       72.94    146.75 o 
  -7  11  17      204.20      187.22    153.23 o 
  -6  11  17       34.99      184.99    208.02 o 
  -5  11  17      414.79      336.02    278.18 o 
  -4  11  17      101.75      173.10    159.92 o 
  -3  11  17     1377.96     1359.76    164.52 o 
  -2  11  17     1646.51     1792.28    170.77 o 
  -1  11  17     2721.98     2495.66    171.70 o 
   0  11  17      321.67      308.43    117.01 o 
   1  11  17     2709.42     2238.52    134.25 o 
   2  11  17     1492.94     1455.26    157.92 o 
   3  11  17     1379.93     1243.24    160.30 o 
   4  11  17       97.43       19.62    158.93 o 
   5  11  17      406.10      345.57    157.56 o 
   6  11  17       47.73        7.55    203.74 o 
   7  11  17      212.65      275.92    114.12 o 
  -7  12  17       87.71       41.07    162.52 o 
  -6  12  17      211.10      290.15    182.85 o 
  -5  12  17      398.60      415.43    232.34 o 
  -4  12  17      755.34      802.28    149.25 o 
  -3  12  17     1012.06     1105.84    194.54 o 
  -2  12  17       36.70     -137.14    192.04 o 
  -1  12  17     1140.51     1027.26    173.52 o 
   0  12  17      159.49       52.13    178.89 o 
   1  12  17     1064.85      895.88    133.56 o 
   2  12  17       30.09      -36.34    154.24 o 
   3  12  17      966.65     1106.27    162.89 o 
   4  12  17      737.67      723.16    206.64 o 
   5  12  17      439.42      384.45    143.31 o 
   6  12  17      184.10      163.06    130.21 o 
   7  12  17      122.17      117.37    112.26 o 
  -6  13  17        9.62       57.96    104.47 o 
  -5  13  17      347.26      463.04    151.43 o 
  -4  13  17      350.51      544.26    254.21 o 
  -3  13  17      830.19      828.16    158.80 o 
  -2  13  17      776.90      723.53    211.65 o 
  -1  13  17      802.73      940.85    179.23 o 
   0  13  17      887.11      868.81    181.93 o 
   1  13  17      790.68      621.25    163.58 o 
   2  13  17      821.70      539.30    181.56 o 
   3  13  17      791.05      696.91    204.65 o 
   4  13  17      375.34      312.59    170.45 o 
   5  13  17      308.95      390.70    139.63 o 
   6  13  17       12.13       53.98    138.13 o 
  -5  14  17      138.49      189.21    136.20 o 
  -4  14  17      276.07      124.40    232.05 o 
  -3  14  17      489.94      539.64    181.32 o 
  -2  14  17     1195.26     1219.55    179.44 o 
  -1  14  17     1100.43     1092.23    176.19 o 
   0  14  17     4329.57     4263.51    276.07 o 
   1  14  17     1020.27      978.12    159.50 o 
   2  14  17     1217.80     1151.09    242.47 o 
   3  14  17      437.06      382.59    148.53 o 
   4  14  17      280.47      399.84    155.90 o 
   5  14  17      149.51      262.29    120.82 o 
  -5  15  17      213.67      399.35    253.92 o 
  -4  15  17      409.53      418.72    195.76 o 
  -3  15  17      120.14      280.06    332.55 o 
  -2  15  17      570.37      687.77    146.32 o 
  -1  15  17       99.67      222.75    214.76 o 
   0  15  17      273.18      362.55    183.81 o 
   1  15  17       93.26      240.65    154.81 o 
   2  15  17      611.11      706.07    182.48 o 
   3  15  17      140.22      151.87    109.07 o 
   4  15  17      470.01      580.14    115.49 o 
   5  15  17      240.04      441.94    129.78 o 
  -4  16  17       68.07      100.13    262.52 o 
  -3  16  17      432.01      491.88    197.76 o 
  -2  16  17      292.08      175.65    150.77 o 
  -1  16  17      285.60      341.45    137.46 o 
   0  16  17        8.29       -4.20    142.31 o 
   1  16  17      286.72      246.26    145.15 o 
   2  16  17      271.37      203.03    156.67 o 
   3  16  17      431.39      533.55    187.79 o 
   4  16  17       62.59      213.93    132.88 o 
  -2  17  17      479.99      507.69    264.12 o 
  -1  17  17        0.58       42.96    135.20 o 
   0  17  17       47.69       -2.38    130.22 o 
   1  17  17        0.64       98.20    141.72 o 
   2  17  17      520.26      725.61    136.01 o 
   0   0  18     1195.58     1011.04     55.03 o 
   1   0  18    19056.00    20181.58    359.70 o 
   2   0  18      300.63      306.00     29.48 o 
   3   0  18     1070.41     1052.33     56.23 o 
   4   0  18      805.19      739.23     82.47 o 
   5   0  18      889.54      839.30    127.00 o 
   6   0  18      321.74      218.26    155.94 o 
   7   0  18       97.47       -4.64    281.43 o 
   8   0  18       20.18       14.53    196.44 o 
   9   0  18      200.55      258.62    135.04 o 
  -9   1  18      114.21      189.49    191.54 o 
  -8   1  18      744.33      739.93    257.47 o 
  -7   1  18      653.23      756.71    232.72 o 
  -6   1  18       34.16       57.38    152.03 o 
  -5   1  18      246.58      302.44    162.71 o 
  -4   1  18      522.80      521.29     78.07 o 
  -3   1  18      124.61      102.94     68.95 o 
  -2   1  18     3805.10     3634.60    151.44 o 
  -1   1  18      101.92       41.57     34.29 o 
   0   1  18     1065.83     1058.91     41.29 o 
   1   1  18      191.09      151.21     37.32 o 
   2   1  18     3874.13     3954.53    114.18 o 
   3   1  18      179.38      162.55     46.36 o 
   4   1  18      443.03      435.80    102.32 o 
   5   1  18      251.47      287.84    133.40 o 
   6   1  18       34.96      -10.18    184.79 o 
   7   1  18      650.71      766.88    228.24 o 
   8   1  18      755.00      848.97    198.39 o 
   9   1  18      110.01      139.31    140.41 o 
  -9   2  18       32.84      -85.29    197.85 o 
  -8   2  18       34.44      156.23    298.01 o 
  -7   2  18     1574.13     1474.59    230.79 o 
  -6   2  18       69.83      202.81    206.68 o 
  -5   2  18      231.70      303.02    162.22 o 
  -4   2  18     1201.31     1270.51    102.73 o 
  -3   2  18      702.00      773.16     64.87 o 
  -2   2  18     2831.69     2832.88     67.89 o 
  -1   2  18     2723.33     2463.39     94.54 o 
   0   2  18      348.44      330.48     40.37 o 
   1   2  18     2712.73     2745.06     42.67 o 
   2   2  18     2787.17     2716.61     62.14 o 
   3   2  18      670.78      689.85     62.06 o 
   4   2  18     1188.62     1209.83     73.49 o 
   5   2  18      205.27      142.05    127.92 o 
   6   2  18       73.40      132.45    171.08 o 
   7   2  18     1583.49     1533.81    226.50 o 
   8   2  18       45.13      200.76    193.40 o 
   9   2  18       43.12       82.55    135.10 o 
  -7   3  18      713.22      474.04    282.24 o 
  -6   3  18      281.22      259.89    210.33 o 
  -5   3  18      472.34      443.64    157.31 o 
  -4   3  18      287.26      354.79    109.29 o 
  -3   3  18     1934.02     2024.71    108.37 o 
  -2   3  18     3841.68     3741.67    105.92 o 
  -1   3  18     3623.09     2940.01    276.19 o 
   0   3  18    26268.55    28248.89    388.58 o 
   1   3  18     3319.46     3492.45     51.09 o 
   2   3  18     3804.54     3855.05    106.51 o 
   3   3  18     1690.76     1810.14     74.10 o 
   4   3  18      235.34      287.44     77.36 o 
   5   3  18      391.75      454.49    139.06 o 
   6   3  18      327.79      301.59    170.07 o 
   7   3  18      663.05      494.49    140.54 o 
   8   3  18      270.02      155.77    191.53 o 
   9   3  18       36.15        5.98    123.61 o 
  -9   4  18      157.20      259.02    194.63 o 
  -7   4  18     1313.16     1221.34    608.03 o 
  -6   4  18     1839.34     1712.22    205.82 o 
  -5   4  18      603.68      726.30    162.66 o 
  -4   4  18       84.78       44.98    127.77 o 
  -3   4  18      981.59      998.81     88.16 o 
  -2   4  18      931.42      928.19     51.60 o 
  -1   4  18     2674.24     2705.82     73.84 o 
   0   4  18     2993.73     2754.57     69.14 o 
   1   4  18     2571.58     2504.53     65.07 o 
   2   4  18      884.77      929.44     60.24 o 
   3   4  18     1081.11     1150.84     74.00 o 
   4   4  18       68.07       93.96     86.55 o 
   5   4  18      676.39      718.74    135.16 o 
   6   4  18     1915.37     1892.35    178.86 o 
   7   4  18     1284.38     1179.95    144.79 o 
   8   4  18      646.26      550.04    134.31 o 
   9   4  18      133.04      219.99    485.48 o 
  -7   5  18      552.20      320.43    294.61 o 
  -6   5  18      123.80      167.34    211.92 o 
  -5   5  18      899.26      879.67    143.44 o 
  -4   5  18      975.72      958.41    113.51 o 
  -3   5  18      622.67      597.25     87.06 o 
  -2   5  18     1295.19     1327.27     73.03 o 
  -1   5  18      774.83      779.25     45.84 o 
   0   5  18       99.61      110.85     34.47 o 
   1   5  18      741.50      701.69     49.68 o 
   2   5  18     1320.79     1405.05     70.19 o 
   3   5  18      582.51      571.01     75.10 o 
   4   5  18      978.15     1099.42     90.30 o 
   5   5  18      904.24      848.78    174.98 o 
   6   5  18      131.10      174.91    149.41 o 
   7   5  18      522.68      463.77    146.64 o 
   8   5  18      117.22       75.70    130.24 o 
   9   5  18       54.79      158.04    228.31 o 
  -7   6  18      487.54      410.75    290.04 o 
  -6   6  18      459.06      376.73    220.99 o 
  -5   6  18      339.95      443.41    237.99 o 
  -4   6  18      733.73      630.13    120.01 o 
  -3   6  18      240.55      317.24     89.32 o 
  -2   6  18     2687.65     2723.47    101.37 o 
  -1   6  18      257.99      261.71     60.29 o 
   0   6  18      848.13      876.18     50.55 o 
   1   6  18      233.37      243.20     53.71 o 
   2   6  18     2429.17     2446.96     85.41 o 
   3   6  18      205.75      294.82     95.34 o 
   4   6  18      679.52      844.79    138.29 o 
   5   6  18      396.52      292.98    160.25 o 
   6   6  18      453.00      351.44    152.50 o 
   7   6  18      535.29      451.06    141.70 o 
   8   6  18       71.01       -1.16    179.14 o 
  -7   7  18      643.21      576.71    163.56 o 
  -6   7  18      959.28      904.61    217.99 o 
  -5   7  18      136.81      273.85    240.24 o 
  -4   7  18      514.02      656.65    147.10 o 
  -3   7  18     1013.05     1040.68     97.83 o 
  -2   7  18     2215.97     2064.85     85.42 o 
  -1   7  18      611.08      668.11     60.84 o 
   0   7  18       16.64       72.06     69.67 o 
   1   7  18      533.10      621.39     59.10 o 
   2   7  18     2172.31     1947.96     75.16 o 
   3   7  18      900.02      976.58    126.79 o 
   4   7  18      497.38      815.22    168.06 o 
   5   7  18      163.31       71.93    144.45 o 
   6   7  18      845.60      680.50    413.90 o 
   7   7  18      695.20      488.15    147.38 o 
   8   7  18      386.27      425.92    176.10 o 
  -7   8  18       74.54      319.59    208.62 o 
  -6   8  18     1071.18     1078.35    151.21 o 
  -5   8  18      115.46      141.34    180.65 o 
  -4   8  18      258.08      320.06    135.44 o 
  -3   8  18      992.99      972.97    127.70 o 
  -2   8  18     1077.56      959.94     83.69 o 
  -1   8  18      616.76      648.23     83.22 o 
   0   8  18     4766.97     4557.10    132.71 o 
   1   8  18      595.99      681.13     91.68 o 
   2   8  18     1016.46     1061.68    106.13 o 
   3   8  18      998.53      913.07    150.10 o 
   4   8  18      237.00      292.31    154.69 o 
   5   8  18      109.45       26.75    193.48 o 
   6   8  18     1051.44     1029.59    270.70 o 
   7   8  18       73.63       50.61    163.54 o 
   8   8  18       48.85        9.36    121.51 o 
  -8   9  18       46.86     -149.61    226.01 o 
  -7   9  18      134.08      110.87    188.93 o 
  -6   9  18      628.20      696.78    143.51 o 
  -5   9  18      361.47      220.32    177.68 o 
  -4   9  18      524.50      499.76    139.07 o 
  -3   9  18      675.97      667.26    134.06 o 
  -2   9  18      593.15      671.76    129.13 o 
  -1   9  18      244.51      115.07     92.71 o 
   0   9  18       20.31       29.12     95.12 o 
   1   9  18      207.26      211.41    108.82 o 
   2   9  18      589.26      703.10    186.50 o 
   3   9  18      702.94      690.81    144.86 o 
   4   9  18      473.66      571.89    180.59 o 
   5   9  18      410.21      265.34    200.82 o 
   6   9  18      597.98      666.31    194.74 o 
   7   9  18      133.01      105.68    137.42 o 
   8   9  18       24.41     -130.98    253.35 o 
  -7  10  18       39.54      111.08    171.96 o 
  -6  10  18      403.77      295.45    158.42 o 
  -5  10  18      273.95      301.20    165.45 o 
  -4  10  18      710.39      757.51    162.02 o 
  -3  10  18      899.76     1000.18    139.54 o 
  -2  10  18      648.71      832.61    163.73 o 
  -1  10  18       66.83      117.37    130.23 o 
   0  10  18     1169.97     1014.51    116.79 o 
   1  10  18       71.37      125.80    118.59 o 
   2  10  18      605.59      893.85    149.19 o 
   3  10  18      939.32      975.58    173.29 o 
   4  10  18      697.81      660.48    163.42 o 
   5  10  18      262.54      239.37    163.22 o 
   6  10  18      442.88      427.63    185.81 o 
   7  10  18       17.10      122.12    162.47 o 
  -7  11  18      218.62      362.45    146.83 o 
  -6  11  18        4.40       74.41    203.43 o 
  -5  11  18      497.23      350.65    143.48 o 
  -4  11  18     2333.96     2384.21    160.89 o 
  -3  11  18      573.57      736.01    166.64 o 
  -2  11  18      131.00      172.81    202.76 o 
  -1  11  18       12.83      103.03    170.60 o 
   0  11  18      417.52      221.42    121.96 o 
   1  11  18       11.67      -24.44    128.18 o 
   2  11  18      126.15      178.24    156.58 o 
   3  11  18      548.18      559.04    159.13 o 
   4  11  18     2347.25     2295.62    166.44 o 
   5  11  18      478.52      409.99    155.44 o 
   6  11  18        6.55      -41.37    201.24 o 
   7  11  18      200.55      262.32    128.54 o 
  -6  12  18      212.73      243.56    178.21 o 
  -5  12  18      682.12      688.13    191.60 o 
  -4  12  18      573.81      531.75    146.21 o 
  -3  12  18     1092.06     1048.36    194.71 o 
  -2  12  18       75.37       75.33    200.78 o 
  -1  12  18      975.11     1120.48    175.56 o 
   0  12  18      145.65      121.96    180.71 o 
   1  12  18      956.38     1101.03    132.98 o 
   2  12  18       77.55       12.39    154.09 o 
   3  12  18     1034.72      931.14    191.48 o 
   4  12  18      623.20      371.87    209.05 o 
   5  12  18      614.36      588.48    173.84 o 
   6  12  18      239.05      309.32    144.99 o 
   7  12  18      223.10      246.16    204.05 o 
  -6  13  18      123.10      149.94    205.01 o 
  -5  13  18       84.97       64.61    144.91 o 
  -4  13  18       86.74      100.77    171.29 o 
  -3  13  18      373.70      370.79    166.54 o 
  -2  13  18       11.38      281.81    296.31 o 
  -1  13  18      493.39      391.57    194.86 o 
   0  13  18       44.53       86.63    180.58 o 
   1  13  18      534.62      330.11    163.30 o 
   2  13  18       10.43      161.82    180.47 o 
   3  13  18      403.20      200.69    185.22 o 
   4  13  18       62.61      128.01    185.74 o 
   5  13  18       91.09       53.51    136.21 o 
   6  13  18       92.84      110.09    134.50 o 
  -5  14  18       58.24       29.27    242.81 o 
  -4  14  18      109.44       71.99    227.49 o 
  -3  14  18      214.90      119.60    181.45 o 
  -2  14  18      331.45      366.32    165.23 o 
  -1  14  18      879.23      876.31    176.73 o 
   0  14  18       50.89       86.95    174.90 o 
   1  14  18      878.95      674.90    159.60 o 
   2  14  18      295.44      191.49    152.89 o 
   3  14  18      215.39      153.82    149.75 o 
   4  14  18       98.13       42.89    137.65 o 
   5  14  18       56.01       16.35    116.42 o 
  -5  15  18       69.33      203.52    250.37 o 
  -4  15  18      790.69      502.56    317.78 o 
  -3  15  18      277.78      313.77    325.25 o 
  -2  15  18     1299.66     1241.70    148.74 o 
  -1  15  18      115.00      152.41    158.74 o 
   0  15  18      919.97     1003.94    182.64 o 
   1  15  18      118.42      105.40    155.98 o 
   2  15  18     1230.29     1204.25    180.08 o 
   3  15  18      282.09      287.43    107.56 o 
   4  15  18      728.46      619.08    112.03 o 
   5  15  18       70.38       15.98    171.32 o 
  -4  16  18       38.07       75.73    259.51 o 
  -3  16  18       75.51      148.81    193.53 o 
  -2  16  18       87.21      103.27    125.33 o 
  -1  16  18       44.42      132.94    136.18 o 
   0  16  18        4.95       51.84    155.16 o 
   1  16  18       46.98       49.13    203.26 o 
   2  16  18       90.96       77.76    151.86 o 
   3  16  18       99.22       74.37    121.50 o 
  -2  17  18       29.70     -105.95    172.65 o 
  -1  17  18     1334.83     1663.63    136.10 o 
   0  17  18       24.36       53.83    129.61 o 
   1  17  18     1309.64     1709.94    199.76 o 
   2  17  18       31.36       10.24    129.63 o 
   1   0  19     2224.30     2155.20     41.84 o 
   2   0  19      944.28      995.57     34.72 o 
   3   0  19     1386.77     1343.47     73.29 o 
   4   0  19      105.16      174.30     79.37 o 
   5   0  19      140.34      112.62    109.02 o 
   6   0  19      188.78      380.82    160.25 o 
   7   0  19       20.19      -96.80    198.42 o 
   8   0  19      565.25      509.15    198.01 o 
   9   0  19       79.40      109.33    132.30 o 
  -9   1  19      134.80      195.97    187.93 o 
  -8   1  19       11.72       95.07    191.78 o 
  -7   1  19     2312.64     2415.76    237.76 o 
  -6   1  19      116.45      159.87    155.34 o 
  -5   1  19      987.74      956.82    164.99 o 
  -4   1  19       66.36       97.79     79.25 o 
  -3   1  19     1889.90     1808.78     76.48 o 
  -2   1  19      478.54      420.65     31.10 o 
  -1   1  19     4714.05     4856.50    115.54 o 
   0   1  19     2336.72     2297.74     43.43 o 
   1   1  19     5140.06     5553.82     67.23 o 
   2   1  19      463.78      458.43     37.20 o 
   3   1  19     1803.40     1645.80     74.01 o 
   4   1  19       66.14       76.24     92.93 o 
   5   1  19      907.01      835.51    115.95 o 
   6   1  19      123.33       41.11    159.62 o 
   7   1  19     2328.59     2248.35    232.55 o 
   8   1  19       14.69      137.04    195.13 o 
   9   1  19      117.39       48.00    137.56 o 
  -9   2  19        1.87     -103.71    193.95 o 
  -8   2  19      539.67      619.04    197.56 o 
  -7   2  19       83.80       92.09    370.00 o 
  -6   2  19       15.57       31.74    151.68 o 
  -5   2  19      248.14      250.92    165.09 o 
  -4   2  19     1885.84     1823.86    106.16 o 
  -3   2  19     1067.37     1002.34     71.62 o 
  -2   2  19      714.43      641.75     38.74 o 
  -1   2  19     2093.28     2084.30     85.56 o 
   1   2  19     2203.10     2388.16     49.51 o 
   2   2  19      569.15      516.31     42.54 o 
   3   2  19     1117.40     1032.45     56.63 o 
   4   2  19     1994.79     1985.24     84.90 o 
   5   2  19      260.66      235.74    160.43 o 
   6   2  19        4.57       68.01    141.06 o 
   7   2  19       79.37       83.58    176.35 o 
   8   2  19      524.86      723.07    194.98 o 
   9   2  19        3.42       23.51    132.75 o 
  -9   3  19       38.04       -6.09    194.20 o 
  -7   3  19     1120.78      999.73    324.29 o 
  -6   3  19      156.38      103.83    215.14 o 
  -5   3  19       86.36      103.16    162.07 o 
  -4   3  19      449.37      616.21    152.10 o 
  -3   3  19      443.17      430.94     88.22 o 
  -2   3  19     1562.92     1479.56     74.19 o 
  -1   3  19     9002.23     9421.38    202.52 o 
   0   3  19     4750.44     4766.15     84.56 o 
   1   3  19     8964.32     9316.16    169.38 o 
   2   3  19     1658.41     1653.34     48.57 o 
   3   3  19      457.07      501.38     59.29 o 
   4   3  19      488.45      542.01     78.68 o 
   5   3  19       85.98      158.07    141.53 o 
   6   3  19      133.62      253.18    165.12 o 
   7   3  19     1112.35      919.51    141.18 o 
   8   3  19       14.58       79.89    217.98 o 
   9   3  19       39.19       80.26    122.36 o 
  -7   4  19      443.23      690.70    303.64 o 
  -6   4  19      792.70      630.91    208.35 o 
  -5   4  19      720.24      665.99    170.76 o 
  -4   4  19     1581.83     1705.39    122.35 o 
  -3   4  19     2938.83     2910.23    107.05 o 
  -2   4  19      784.77      739.25     71.39 o 
  -1   4  19     3652.19     3876.57    103.19 o 
   0   4  19     2604.63     2601.19     65.09 o 
   1   4  19     3618.30     3692.99    100.29 o 
   2   4  19      836.74      844.52     57.56 o 
   3   4  19     2882.82     2892.23    142.62 o 
   4   4  19     1791.00     2050.37     87.17 o 
   5   4  19      706.49      643.97    135.74 o 
   6   4  19      831.80      889.57    190.67 o 
   7   4  19      426.94      419.59    143.72 o 
   8   4  19     1054.39     1044.46    135.24 o 
   9   4  19       28.48       40.70    471.00 o 
  -7   5  19      279.74      239.47    297.02 o 
  -6   5  19      110.85       65.54    214.08 o 
  -5   5  19      551.34      518.33    146.35 o 
  -4   5  19     1754.81     1637.55    157.19 o 
  -3   5  19      542.48      513.96     90.46 o 
  -2   5  19     7045.75     7038.82    274.93 o 
  -1   5  19      597.44      648.31     50.45 o 
   0   5  19      102.06       68.29     41.74 o 
   1   5  19      601.40      634.73     53.22 o 
   2   5  19     7334.12     7386.08    236.03 o 
   3   5  19      692.15      708.27     85.28 o 
   4   5  19     1865.48     1727.45    146.93 o 
   5   5  19      432.33      337.99    172.79 o 
   6   5  19      104.53      418.41    230.69 o 
   7   5  19      203.95      327.08    164.79 o 
   8   5  19      122.29       72.37    128.46 o 
   9   5  19      345.05      500.18    224.06 o 
  -7   6  19      787.38      794.44    310.48 o 
  -6   6  19      126.84       58.47    262.82 o 
  -5   6  19      488.66      544.43    177.82 o 
  -4   6  19      730.13      501.13    138.40 o 
  -3   6  19     2126.43     2219.97     97.47 o 
  -2   6  19     3121.70     3309.90    111.24 o 
  -1   6  19      946.31     1057.96     54.50 o 
   0   6  19      209.82      193.58     51.11 o 
   1   6  19      903.29      973.86     55.39 o 
   2   6  19     3052.14     3129.42    120.18 o 
   3   6  19     2131.66     2374.68    107.35 o 
   4   6  19      714.31      725.83    151.84 o 
   5   6  19      534.93      653.95    153.85 o 
   6   6  19      120.47      145.54    149.27 o 
   7   6  19      796.42      903.39    143.38 o 
   8   6  19      147.49       49.10    130.36 o 
  -7   7  19     1325.96     1330.96    195.69 o 
  -6   7  19      591.55      529.01    220.19 o 
  -5   7  19      821.95      790.97    246.03 o 
  -4   7  19      607.22      655.01    149.39 o 
  -3   7  19      596.22      650.49     95.12 o 
  -2   7  19     1713.38     1766.77     76.75 o 
  -1   7  19     2185.72     2212.47     80.83 o 
   0   7  19      853.82      778.20     69.88 o 
   1   7  19     2146.47     2159.16     70.16 o 
   2   7  19     1805.83     1712.22     83.32 o 
   3   7  19      602.26      793.24    196.27 o 
   4   7  19      557.48      649.77    164.68 o 
   5   7  19      957.24      699.47    155.53 o 
   6   7  19      572.71      454.92    242.35 o 
   7   7  19     1373.58     1467.60    178.88 o 
   8   7  19      196.55      203.75    157.70 o 
  -7   8  19      405.05      408.25    148.59 o 
  -6   8  19      144.71      214.60    151.37 o 
  -5   8  19      923.95      917.23    192.88 o 
  -4   8  19      193.27       50.17    138.56 o 
  -3   8  19      647.55      644.76    109.20 o 
  -2   8  19      138.21      247.42     83.15 o 
  -1   8  19      988.18      940.67     85.39 o 
   0   8  19        3.28       52.58     79.26 o 
   1   8  19      882.92      937.87    148.05 o 
   2   8  19       87.22      227.14    126.70 o 
   3   8  19      623.66      632.27    132.35 o 
   4   8  19      156.72       43.97    156.67 o 
   5   8  19     1012.88     1046.75    192.46 o 
   6   8  19      121.99       -4.54    252.73 o 
   7   8  19      448.62      549.34    158.98 o 
   8   8  19      249.09      305.21    118.94 o 
  -7   9  19      304.47      441.25    187.76 o 
  -6   9  19     1614.23     1588.77    145.66 o 
  -5   9  19      230.00      397.15    159.82 o 
  -4   9  19     2669.45     2655.11    160.19 o 
  -3   9  19      213.03      209.09    135.50 o 
  -2   9  19     1020.26      941.18    146.45 o 
  -1   9  19      376.59      262.62    115.38 o 
   0   9  19     6699.98     6678.36    273.15 o 
   1   9  19      376.65      478.00    110.74 o 
   2   9  19     1060.53     1097.90    164.46 o 
   3   9  19      215.60      224.15    129.46 o 
   4   9  19     2701.46     2739.12    184.45 o 
   5   9  19      253.37      363.92    216.10 o 
   6   9  19     1600.88     1574.48    196.05 o 
   7   9  19      314.29      347.19    134.32 o 
   8   9  19       65.14       17.67    240.32 o 
  -7  10  19       37.81      -44.62    197.89 o 
  -6  10  19      765.88      684.18    159.94 o 
  -5  10  19      187.73      230.24    153.26 o 
  -4  10  19      176.24      228.77    138.53 o 
  -3  10  19       38.97       37.46    139.50 o 
  -2  10  19     1581.03     1587.17    187.02 o 
  -1  10  19      554.01      452.79    133.73 o 
   0  10  19      607.87      586.47    112.08 o 
   1  10  19      580.98      653.44    120.13 o 
   2  10  19     1617.53     1456.22    158.51 o 
   3  10  19       37.26       11.24    172.29 o 
   4  10  19      143.38      249.87    162.56 o 
   5  10  19      181.09      346.07    160.82 o 
   6  10  19      829.65     1055.06    214.09 o 
   7  10  19       34.19      -28.99    187.81 o 
  -7  11  19      115.38      162.97    141.70 o 
  -6  11  19      559.14      496.58    180.12 o 
  -5  11  19       22.35       80.08    142.99 o 
  -4  11  19      589.19      534.94    154.12 o 
  -3  11  19      105.90      220.33    166.69 o 
  -2  11  19     1912.51     1907.81    176.02 o 
  -1  11  19      219.93      341.23    174.15 o 
   0  11  19      807.32      673.08    119.33 o 
   1  11  19      149.64      272.83    130.55 o 
   2  11  19     1762.91     1684.13    159.85 o 
   3  11  19       80.47       -1.07    157.09 o 
   4  11  19      621.68      416.42    188.60 o 
   5  11  19       23.30      -39.37    157.53 o 
   6  11  19      628.10      633.21    143.36 o 
   7  11  19      120.68       95.32    122.50 o 
  -6  12  19       96.30       77.23    171.43 o 
  -5  12  19     1544.93     1290.90    160.32 o 
  -4  12  19     1938.31     1999.23    187.15 o 
  -3  12  19     1554.84     1477.78    198.44 o 
  -2  12  19      239.13      245.03    187.08 o 
  -1  12  19     1669.24     2018.82    177.23 o 
   0  12  19       57.88       87.86    198.89 o 
   1  12  19     1615.52     1580.34    183.17 o 
   2  12  19      268.23       29.16    170.92 o 
   3  12  19     1506.13     1417.86    164.79 o 
   4  12  19     1978.45     2424.38    270.28 o 
   5  12  19     1536.36     1493.23    148.38 o 
   6  12  19       70.72       -6.63    123.14 o 
  -6  13  19       62.45       59.88    144.50 o 
  -5  13  19      347.36      399.39    141.33 o 
  -4  13  19      100.45       59.05    171.88 o 
  -3  13  19      321.15      508.91    171.02 o 
  -2  13  19      393.76      508.18    245.95 o 
  -1  13  19      481.82      493.74    195.98 o 
   0  13  19      795.11      646.88    181.92 o 
   1  13  19      435.89      453.55    123.19 o 
   2  13  19      406.20      292.23    163.52 o 
   3  13  19      326.61      303.50    164.21 o 
   4  13  19       92.94      148.98    163.29 o 
   5  13  19      324.70      486.28    133.40 o 
   6  13  19       53.82      -22.39    129.88 o 
  -5  14  19      255.19      116.85    166.87 o 
  -4  14  19     1038.19     1034.72    308.39 o 
  -3  14  19      404.61      343.73    143.38 o 
  -2  14  19      204.25      244.81    165.01 o 
  -1  14  19      873.47      766.71    206.37 o 
   0  14  19      299.81      535.63    209.26 o 
   1  14  19      799.40      539.67    168.67 o 
   2  14  19      161.88      188.34    151.83 o 
   3  14  19      362.38      264.03    135.88 o 
   4  14  19     1014.06     1205.82    136.51 o 
   5  14  19      276.70      254.34    112.30 o 
  -4  15  19      250.09      444.39    259.50 o 
  -3  15  19      164.35      173.07    167.38 o 
  -2  15  19      478.06      646.51    144.23 o 
  -1  15  19      182.52      191.65    157.22 o 
   0  15  19      336.31      449.42    185.97 o 
   1  15  19      195.04      229.53    151.85 o 
   2  15  19      472.85      487.58    174.78 o 
   3  15  19      191.10      248.55    105.71 o 
   4  15  19      258.81      298.32    108.55 o 
  -3  16  19      264.35      252.87    237.07 o 
  -2  16  19      187.01      210.46    116.05 o 
  -1  16  19       51.27      127.80    133.89 o 
   0  16  19       28.96       80.45    136.22 o 
   1  16  19       40.92      227.22    168.08 o 
   2  16  19      197.86      245.50    146.22 o 
   3  16  19      241.62      316.29    116.97 o 
  -2  17  19      295.20      296.03    251.19 o 
  -1  17  19      564.98      739.19    161.60 o 
   0  17  19        3.37       62.01    177.67 o 
   1  17  19      550.84      580.29    138.57 o 
   2  17  19      324.68      416.88    147.13 o 
   0   0  20     7630.17     7502.91    134.42 o 
   2   0  20     2914.23     2822.93     83.38 o 
   3   0  20      570.08      647.42     76.87 o 
   4   0  20      750.72      826.97     86.72 o 
   5   0  20     1303.18     1372.10    150.94 o 
   6   0  20      265.18      176.03    162.15 o 
   7   0  20       76.28       91.60    187.16 o 
   8   0  20        1.89      -40.61    193.67 o 
   9   0  20      121.25      138.00    165.71 o 
  -9   1  20      116.26      134.91    186.76 o 
  -8   1  20     1367.87     1421.52    194.08 o 
  -7   1  20      303.68      289.70    180.16 o 
  -6   1  20       94.61       56.63    159.93 o 
  -5   1  20      167.70      214.66    169.06 o 
  -4   1  20      877.04      840.88    103.88 o 
  -3   1  20      787.20      803.48     70.30 o 
  -2   1  20     1355.65     1178.65     82.20 o 
  -1   1  20     1736.84     1758.70     56.90 o 
   0   1  20     6944.85     7158.95     82.80 o 
   1   1  20     1671.75     1773.41     47.90 o 
   2   1  20     1527.08     1523.94     48.97 o 
   3   1  20      741.61      736.35     61.84 o 
   4   1  20      777.20      741.50     96.74 o 
   5   1  20      171.99      149.42    119.00 o 
   6   1  20      130.68      118.89    163.90 o 
   7   1  20      298.88      344.30    226.71 o 
   8   1  20     1370.08     1542.83    196.79 o 
   9   1  20      104.52      109.33    134.90 o 
  -9   2  20       23.16       62.94    190.80 o 
  -8   2  20       29.57      -49.82    234.20 o 
  -7   2  20     1267.89     1306.46    233.64 o 
  -6   2  20      280.48      249.86    155.38 o 
  -5   2  20     1753.45     1818.38    173.46 o 
  -4   2  20     1392.93     1369.14    137.12 o 
  -3   2  20     2703.91     2894.03    102.95 o 
  -2   2  20     2969.17     2841.41     77.09 o 
  -1   2  20     3850.97     3644.54    162.34 o 
   0   2  20      202.69      241.95     42.23 o 
   1   2  20     3987.17     4100.96     51.48 o 
   2   2  20     3019.59     2828.98     87.36 o 
   3   2  20     2555.84     2633.28     77.43 o 
   4   2  20     1417.09     1475.44    105.89 o 
   5   2  20     1634.47     1706.49    125.09 o 
   6   2  20      250.29      254.75    142.98 o 
   7   2  20     1297.61     1168.19    202.02 o 
   8   2  20       24.66       95.31    192.30 o 
   9   2  20       15.18      -18.06    131.07 o 
  -9   3  20       43.47      126.69    192.71 o 
  -6   3  20      376.73      395.20    303.68 o 
  -5   3  20      375.38      371.52    169.78 o 
  -4   3  20     1487.34     1456.50    182.74 o 
  -3   3  20     5701.40     6171.98    249.06 o 
  -2   3  20      910.33     1139.62     72.09 o 
  -1   3  20     4978.54     5528.17    137.24 o 
   0   3  20    11388.55    11847.24    224.85 o 
   1   3  20     5389.11     5919.56    102.57 o 
   2   3  20     1054.05     1214.42     48.94 o 
   3   3  20     6126.69     6336.21    177.33 o 
   4   3  20     1607.74     1555.05     95.33 o 
   5   3  20      441.09      461.44    140.75 o 
   6   3  20      464.68      439.89    167.45 o 
   7   3  20      693.64      832.39    140.90 o 
   8   3  20      331.61      398.32    216.50 o 
   9   3  20       41.82      253.21    236.99 o 
  -7   4  20     1972.37     2427.67    327.94 o 
  -6   4  20     1016.17      910.10    214.48 o 
  -5   4  20     1127.61     1087.85    177.27 o 
  -4   4  20      702.38      727.20    135.50 o 
  -3   4  20      458.47      367.20     84.92 o 
  -2   4  20       69.08       75.01     70.41 o 
  -1   4  20     3381.02     3470.30     90.30 o 
   0   4  20     3429.84     3469.69     92.62 o 
   1   4  20     3156.11     3128.78     83.68 o 
   2   4  20      108.69      116.13     55.06 o 
   3   4  20      401.47      393.57     70.43 o 
   4   4  20      609.75      559.39    113.11 o 
   5   4  20     1088.82     1098.33    137.77 o 
   6   4  20      977.42     1034.97    172.60 o 
   7   4  20     1923.24     2036.81    181.98 o 
   8   4  20       22.25       49.91    126.62 o 
   9   4  20      425.50      531.42    241.73 o 
  -7   5  20      662.42      503.44    301.77 o 
  -6   5  20      494.72      348.08    222.83 o 
  -5   5  20      541.18      499.49    152.63 o 
  -4   5  20     1209.22     1090.00    144.92 o 
  -3   5  20      417.89      440.27     94.68 o 
  -2   5  20     2454.91     2427.22     90.79 o 
  -1   5  20      504.67      498.31     51.21 o 
   0   5  20     1524.56     1628.88     51.05 o 
   1   5  20      488.84      478.65     57.57 o 
   2   5  20     2592.14     2482.65     78.80 o 
   3   5  20      395.95      504.05     81.49 o 
   4   5  20     1238.58     1155.22    130.54 o 
   5   5  20      619.81      614.96    170.04 o 
   6   5  20      502.61      552.58    175.62 o 
   7   5  20      631.88      441.74    144.75 o 
   8   5  20      146.37      113.50    165.85 o 
   9   5  20       76.33      125.52    218.53 o 
  -7   6  20      841.86      625.39    300.60 o 
  -6   6  20     1971.13     1680.82    227.45 o 
  -5   6  20     1023.00      832.78    184.61 o 
  -4   6  20     3217.46     2895.29    265.92 o 
  -3   6  20      706.93      610.94    126.14 o 
  -2   6  20      782.26      691.78     75.90 o 
  -1   6  20     6806.30     7109.46    215.31 o 
   0   6  20      847.75      976.65     57.84 o 
   1   6  20     6854.58     6723.72    192.42 o 
   2   6  20      900.64      784.73     71.41 o 
   3   6  20      945.21     1040.16     97.62 o 
   4   6  20     3418.89     3428.14    245.42 o 
   5   6  20     1250.47     1093.06    151.66 o 
   6   6  20     2034.88     1976.81    174.11 o 
   7   6  20      987.36     1040.97    160.58 o 
   8   6  20      303.52      298.08    133.41 o 
  -7   7  20      395.97      279.78    235.23 o 
  -6   7  20     1947.96     1960.33    227.24 o 
  -5   7  20       65.05       97.84    248.85 o 
  -4   7  20     3242.87     2888.05    288.68 o 
  -3   7  20     1111.33     1083.64    109.70 o 
  -2   7  20     6450.95     6375.55    242.05 o 
  -1   7  20     1482.46     1559.14     71.02 o 
   0   7  20       12.11       -4.14     67.03 o 
   1   7  20     1567.73     1504.35     69.25 o 
   2   7  20     6097.51     5673.13    148.61 o 
   3   7  20     1102.64     1091.74    158.31 o 
   4   7  20     3086.77     2966.76    242.65 o 
   5   7  20       48.01      -21.21    154.66 o 
   6   7  20     1811.09     1875.60    319.48 o 
   7   7  20      365.34      326.10    213.51 o 
   8   7  20     1143.07      913.73    312.29 o 
  -7   8  20      324.87      435.17    171.43 o 
  -6   8  20     2321.65     2094.34    155.77 o 
  -5   8  20      291.00      343.17    193.23 o 
  -4   8  20      560.84      587.44    161.17 o 
  -3   8  20     1508.12     1464.22    121.30 o 
  -2   8  20      103.33      161.97     97.07 o 
  -1   8  20      532.67      493.72     92.53 o 
   0   8  20     6182.04     5903.30    247.67 o 
   1   8  20      548.49      507.66    113.92 o 
   2   8  20       77.68       77.75     99.56 o 
   3   8  20     1599.69     1600.96    167.95 o 
   4   8  20      555.84      523.88    160.27 o 
   5   8  20      287.23      310.85    191.42 o 
   6   8  20     2279.74     2243.30    278.03 o 
   7   8  20      311.72      280.32    184.83 o 
   8   8  20        3.37       33.11    117.47 o 
  -7   9  20      578.83      383.72    183.37 o 
  -6   9  20     1154.25     1263.67    144.94 o 
  -5   9  20      972.60     1125.19    191.63 o 
  -4   9  20      675.49      792.42    162.83 o 
  -3   9  20      690.80      784.03    138.88 o 
  -2   9  20     2916.90     2599.96    242.99 o 
  -1   9  20      401.74      494.08    118.92 o 
   0   9  20     5138.74     4790.95    232.62 o 
   1   9  20      342.80      417.81    113.58 o 
   2   9  20     3107.76     3028.37    171.27 o 
   3   9  20      709.49      761.16    131.64 o 
   4   9  20      827.31      841.20    181.46 o 
   5   9  20     1024.44     1075.00    223.46 o 
   6   9  20     1327.66     1585.41    191.89 o 
   7   9  20      591.84      513.80    177.75 o 
   8   9  20      272.65      374.50    139.74 o 
  -7  10  20      555.44      575.51    161.95 o 
  -6  10  20      206.63      252.56    128.43 o 
  -5  10  20     2344.61     2471.00    158.13 o 
  -4  10  20      356.30      369.19    139.15 o 
  -3  10  20     3877.87     3904.94    208.38 o 
  -2  10  20       75.14       66.13    172.38 o 
  -1  10  20      218.77      271.76    137.30 o 
   0  10  20      153.04      150.28    113.75 o 
   1  10  20      164.08      159.62    121.71 o 
   2  10  20       49.71      125.27    153.13 o 
   3  10  20     3827.16     3226.47    349.28 o 
   4  10  20      350.50      396.79    202.07 o 
   5  10  20     2323.38     2444.01    144.99 o 
   6  10  20      193.71      307.12    152.48 o 
   7  10  20      513.34      624.81    138.21 o 
  -7  11  20      610.44      601.95    202.84 o 
  -6  11  20       65.31       38.82    174.62 o 
  -5  11  20     1275.25     1073.26    143.79 o 
  -4  11  20     1856.79     1665.69    156.61 o 
  -3  11  20     1156.40      999.91    170.23 o 
  -2  11  20      229.04      419.91    175.81 o 
  -1  11  20       53.64       41.42    174.51 o 
   0  11  20      633.19      724.96    137.15 o 
   1  11  20       51.77       53.79    133.20 o 
   2  11  20      250.34      347.82    157.61 o 
   3  11  20     1140.84      924.99    182.25 o 
   4  11  20     1806.01     1517.16    231.60 o 
   5  11  20     1244.18     1159.79    138.16 o 
   6  11  20       60.01      117.43    136.58 o 
   7  11  20      564.52      661.02    127.25 o 
  -6  12  20      408.61      332.39    121.01 o 
  -5  12  20      505.22      484.41    125.60 o 
  -4  12  20      284.66      307.42    181.32 o 
  -3  12  20     1215.78     1241.33    197.09 o 
  -2  12  20     1085.20     1289.88    176.22 o 
  -1  12  20     1367.83     1502.71    176.92 o 
   0  12  20       20.52      -11.71    197.92 o 
   1  12  20     1335.48     1505.45    169.49 o 
   2  12  20     1041.92     1066.19    171.10 o 
   3  12  20     1329.09     1267.35    162.14 o 
   4  12  20      277.50      338.21    218.91 o 
   5  12  20      578.78      645.30    121.75 o 
   6  12  20      418.28      524.51    119.32 o 
  -6  13  20      488.18      476.42    229.41 o 
  -5  13  20       27.66       33.04    133.63 o 
  -4  13  20      434.72      446.73    171.95 o 
  -3  13  20       80.63       86.32    155.04 o 
  -2  13  20      502.61      468.14    248.46 o 
  -1  13  20       84.56      180.76    181.32 o 
   0  13  20      448.96      397.16    181.56 o 
   1  13  20      105.46       65.81    135.11 o 
   2  13  20      499.79      419.06    158.31 o 
   3  13  20       94.87      170.83    166.36 o 
   4  13  20      470.31      361.42    170.61 o 
   5  13  20       26.57       67.94    129.57 o 
   6  13  20      475.77      566.72    125.14 o 
  -5  14  20      120.41       69.71    164.43 o 
  -4  14  20      128.79      276.01    228.23 o 
  -3  14  20      125.71      142.67    143.78 o 
  -2  14  20       76.01       23.19    163.33 o 
  -1  14  20      512.73      650.85    173.90 o 
   0  14  20       18.84       73.12    171.53 o 
   1  14  20      495.96      532.22    165.06 o 
   2  14  20       65.30       45.79    136.92 o 
   3  14  20      118.51       75.09    121.78 o 
   4  14  20      129.38      293.11    132.21 o 
   5  14  20      110.99       85.27    108.62 o 
  -4  15  20      485.95      464.64    255.31 o 
  -3  15  20       45.15      119.48    165.24 o 
  -2  15  20      481.84      431.24    144.03 o 
  -1  15  20       17.18       40.08    155.19 o 
   0  15  20       34.02      150.89    179.39 o 
   1  15  20       13.77       83.47    189.42 o 
   2  15  20      538.99      466.27    171.03 o 
   3  15  20       53.18       76.31    101.13 o 
   4  15  20      461.73      551.54    106.54 o 
  -3  16  20      177.33      146.35    187.31 o 
  -2  16  20      221.48      169.83    113.97 o 
  -1  16  20       49.56      111.58    142.98 o 
   0  16  20      102.63       36.34    132.89 o 
   1  16  20       71.83      176.95    165.99 o 
   2  16  20      218.27       93.74    138.45 o 
   3  16  20      217.21      298.76    140.15 o 
  -1  17  20      845.20      849.49    154.85 o 
   0  17  20        7.44       79.79    171.49 o 
   1  17  20      839.45      888.37    134.36 o 
   1   0  21     2302.36     2299.35     61.17 o 
   2   0  21    12336.24    11292.77    318.87 o 
   3   0  21      887.94      950.05     89.76 o 
   4   0  21     1148.67     1033.11    111.74 o 
   5   0  21      108.31       30.26    155.60 o 
   6   0  21      517.60      570.19    165.55 o 
   7   0  21      283.91      134.30    180.07 o 
   8   0  21      178.04      220.84    193.22 o 
   9   0  21      139.56      306.79    130.13 o 
  -9   1  21      445.84      560.64    184.18 o 
  -8   1  21      202.15      152.38    188.56 o 
  -7   1  21     2828.05     3015.91    243.34 o 
  -6   1  21      222.59      179.77    163.25 o 
  -5   1  21     1315.38     1441.44    178.13 o 
  -4   1  21      304.85      329.30    107.59 o 
  -3   1  21     3800.64     3638.30    109.42 o 
  -2   1  21        6.26       45.09     44.01 o 
  -1   1  21    23720.33    24746.23    396.76 o 
   0   1  21        0.65       24.86     43.37 o 
   1   1  21    23704.35    24782.19    330.76 o 
   2   1  21        2.68        8.16     38.83 o 
   3   1  21     3640.72     3458.02     98.06 o 
   4   1  21      309.23      277.76    110.74 o 
   5   1  21     1356.67     1506.88    122.82 o 
   6   1  21      212.73      189.51    187.22 o 
   7   1  21     2973.00     2722.71    352.72 o 
   8   1  21      210.27      138.79    194.77 o 
   9   1  21      411.97      432.01    134.14 o 
  -9   2  21       81.73      232.91    185.03 o 
  -8   2  21     1108.12     1216.34    271.29 o 
  -7   2  21        6.27       -9.66    177.08 o 
  -6   2  21      525.51      613.73    178.21 o 
  -5   2  21      478.84      459.99    174.81 o 
  -4   2  21     7722.53     7347.22    273.69 o 
  -3   2  21     3257.50     3400.89    107.52 o 
  -2   2  21    11277.39    10998.61    287.96 o 
  -1   2  21     2299.30     2448.93     83.57 o 
   0   2  21      530.24      609.99     44.63 o 
   1   2  21     2234.19     2470.78     52.27 o 
   2   2  21    11038.32    10402.38    409.85 o 
   3   2  21     3243.61     3260.99    102.14 o 
   4   2  21     7764.91     7597.96    159.07 o 
   5   2  21      468.16      439.44    125.58 o 
   6   2  21      543.81      733.78    148.89 o 
   7   2  21        8.37       47.39    178.17 o 
   8   2  21     1060.41     1378.59    275.82 o 
   9   2  21       77.72       91.73    129.31 o 
  -9   3  21      270.75      202.56    185.59 o 
  -8   3  21       13.19      114.61    296.24 o 
  -7   3  21      303.50      259.31    196.23 o 
  -6   3  21       90.41      151.77    176.35 o 
  -5   3  21     1606.96     1532.54    155.94 o 
  -4   3  21     1445.64     1482.35    161.31 o 
  -3   3  21      619.84      633.75     88.31 o 
  -2   3  21     1790.18     1793.86     70.73 o 
  -1   3  21     6373.41     6748.13    176.12 o 
   0   3  21    10935.50    11025.17    157.46 o 
   1   3  21     6399.59     6600.50    142.69 o 
   2   3  21     1899.85     1786.27     64.49 o 
   3   3  21      606.20      532.15     63.65 o 
   4   3  21     1513.45     1493.96     88.11 o 
   5   3  21     1596.38     1692.26    146.12 o 
   6   3  21       68.69       -5.88    150.82 o 
   7   3  21      287.39      216.38    136.43 o 
   8   3  21        9.42      211.26    191.91 o 
   9   3  21      275.68      338.71    231.00 o 
  -6   4  21     1104.78     1240.57    301.87 o 
  -5   4  21      504.06      500.27    181.78 o 
  -4   4  21     1114.27     1120.62    164.28 o 
  -3   4  21      756.45      722.43    101.23 o 
  -2   4  21     4087.16     4276.31    155.32 o 
  -1   4  21     1976.36     2167.77     79.87 o 
   0   4  21    16110.51    15087.91    261.66 o 
   1   4  21     2156.79     2334.08     52.35 o 
   2   4  21     4104.54     4009.36    132.14 o 
   3   4  21      758.98      727.59     75.25 o 
   4   4  21     1326.59     1454.42     95.98 o 
   5   4  21      532.67      522.06    168.28 o 
   6   4  21     1187.38     1335.86    174.51 o 
   7   4  21      120.80       79.07    142.31 o 
   8   4  21     1520.08     1592.46    223.36 o 
   9   4  21      108.07      130.59    232.67 o 
  -7   5  21      786.96      694.17    605.80 o 
  -6   5  21      914.38      947.07    231.29 o 
  -5   5  21     2436.00     2390.51    248.28 o 
  -4   5  21     1218.21     1095.16    171.27 o 
  -3   5  21     5625.61     5485.95    270.76 o 
  -2   5  21      285.73      319.66     83.59 o 
  -1   5  21     1180.05     1176.32     54.79 o 
   0   5  21      328.30      398.10     52.85 o 
   1   5  21      996.49      915.70     52.94 o 
   2   5  21      328.59      436.93     60.13 o 
   3   5  21     5718.21     5741.94    286.38 o 
   4   5  21     1151.04     1193.36    132.13 o 
   5   5  21     2528.88     2485.61    326.52 o 
   6   5  21      879.08      951.55    176.81 o 
   7   5  21      756.14      850.07    144.42 o 
   8   5  21      142.00      133.99    125.93 o 
  -7   6  21      703.66      771.95    297.52 o 
  -6   6  21       46.30      102.35    221.82 o 
  -5   6  21      770.80      967.93    181.85 o 
  -4   6  21      277.92      370.10    150.01 o 
  -3   6  21     1637.77     1663.23    119.07 o 
  -2   6  21     5886.52     6218.43    243.41 o 
  -1   6  21     2898.54     3066.02    106.35 o 
   0   6  21     1456.89     1347.05     65.59 o 
   1   6  21     2922.18     2903.85     87.50 o 
   2   6  21     5710.11     5899.57    193.53 o 
   3   6  21     1722.11     1768.00    130.15 o 
   4   6  21      254.46      131.38    138.03 o 
   5   6  21      832.77      985.15    153.41 o 
   6   6  21       42.65       35.04    175.23 o 
   7   6  21      702.56      820.90    158.82 o 
   8   6  21      305.23      288.56    127.27 o 
  -7   7  21      975.13     1271.45    244.62 o 
  -6   7  21      155.94      137.32    216.74 o 
  -5   7  21      559.99      513.89    187.64 o 
  -4   7  21      206.95      186.46    138.76 o 
  -3   7  21     1595.17     1838.36    117.88 o 
  -2   7  21     2663.25     2553.75    119.78 o 
  -1   7  21      459.65      464.25     74.75 o 
   0   7  21     5002.67     4861.82    112.20 o 
   1   7  21      458.11      451.13     75.07 o 
   2   7  21     2944.84     2560.17    119.92 o 
   3   7  21     1632.16     1767.74    162.33 o 
   4   7  21      256.83      321.37    168.27 o 
   5   7  21      598.39      541.48    155.63 o 
   6   7  21      131.81       56.15    180.47 o 
   7   7  21     1000.11     1126.24    208.30 o 
   8   7  21      365.81      376.24    167.89 o 
  -7   8  21      360.02      362.93    171.30 o 
  -6   8  21     1373.78     1462.99    153.33 o 
  -5   8  21      485.86      612.37    164.50 o 
  -4   8  21     1451.75     1745.03    169.18 o 
  -3   8  21      547.75      525.56    121.75 o 
  -2   8  21      651.06      687.93    124.65 o 
  -1   8  21      392.79      352.23    100.21 o 
   0   8  21       90.71       -7.19     93.25 o 
   1   8  21      319.11      294.10    134.03 o 
   2   8  21      612.04      556.30    121.58 o 
   3   8  21      471.56      558.70    181.80 o 
   4   8  21     1506.84     1801.18    178.75 o 
   5   8  21      433.67      526.63    191.99 o 
   6   8  21     1492.42     1420.47    235.15 o 
   7   8  21      333.42      280.24    141.39 o 
   8   8  21      891.61      992.96    149.57 o 
  -7   9  21      186.37      244.49    127.87 o 
  -6   9  21      886.63      854.73    163.36 o 
  -5   9  21      278.81      405.02    190.39 o 
  -4   9  21     2364.16     2635.76    145.35 o 
  -3   9  21     1422.46     1529.15    140.82 o 
  -2   9  21      538.16      586.40    143.86 o 
  -1   9  21     1441.37     1271.12    125.54 o 
   0   9  21     4124.58     3888.87    216.42 o 
   1   9  21     1403.79     1243.80    118.84 o 
   2   9  21      578.19      764.83    194.50 o 
   3   9  21     1382.13     1389.93    160.13 o 
   4   9  21     2440.72     2506.53    184.76 o 
   5   9  21      304.10      465.07    190.72 o 
   6   9  21      866.37      811.29    159.30 o 
   7   9  21      198.22      234.68    135.30 o 
  -7  10  21       74.96       16.97    156.61 o 
  -6  10  21      691.66      561.73    128.11 o 
  -5  10  21        6.06      -16.19    151.49 o 
  -4  10  21      970.64      950.34    139.78 o 
  -3  10  21      388.68      542.70    172.40 o 
  -2  10  21     1699.99     1854.34    178.35 o 
  -1  10  21      301.83      281.83    141.45 o 
   0  10  21     1106.17     1086.12    117.54 o 
   1  10  21      228.98      251.69    127.12 o 
   2  10  21     1839.87     1821.02    183.49 o 
   3  10  21      322.59      436.62    263.64 o 
   4  10  21      886.37      919.11    204.30 o 
   5  10  21        8.18        0.99    140.68 o 
   6  10  21      715.79      757.34    150.96 o 
   7  10  21       74.66       51.94    157.96 o 
  -7  11  21      853.81      682.58    191.33 o 
  -6  11  21       24.30       28.50    133.58 o 
  -5  11  21      154.41      206.22    140.24 o 
  -4  11  21      134.03      102.87    132.41 o 
  -3  11  21      524.84      611.23    170.18 o 
  -2  11  21      307.26      323.47    176.73 o 
  -1  11  21      785.80      860.62    196.95 o 
   0  11  21       17.60      -12.13    135.18 o 
   1  11  21      796.57      741.52    144.29 o 
   2  11  21      276.91      232.11    158.46 o 
   3  11  21      625.55      595.82    157.48 o 
   4  11  21      145.38       89.21    350.18 o 
   5  11  21      179.18      183.59    152.42 o 
   6  11  21       15.54      110.23    132.68 o 
   7  11  21      861.71      745.50    122.15 o 
  -6  12  21      194.80      210.72    114.38 o 
  -5  12  21      770.35      658.83    124.49 o 
  -4  12  21      644.70      694.06    182.23 o 
  -3  12  21      739.82      836.96    238.58 o 
  -2  12  21      406.98      324.10    176.23 o 
  -1  12  21      893.12     1127.34    177.31 o 
   0  12  21      683.45      603.60    158.68 o 
   1  12  21      863.63      934.24    143.51 o 
   2  12  21      444.51      407.77    156.43 o 
   3  12  21      703.48      614.45    159.93 o 
   4  12  21      694.66      817.49    178.52 o 
   5  12  21      752.62      739.94    141.23 o 
   6  12  21      179.03      241.82    113.78 o 
  -6  13  21      113.79      125.59    223.49 o 
  -5  13  21      320.70      412.10    208.86 o 
  -4  13  21      415.60      316.06    194.39 o 
  -3  13  21      329.32      493.19    155.39 o 
  -2  13  21      687.12      714.80    173.76 o 
  -1  13  21      718.47      730.92    203.96 o 
   0  13  21      628.01      618.35    179.99 o 
   1  13  21      631.83      558.09    134.88 o 
   2  13  21      626.95      542.83    151.14 o 
   3  13  21      302.22      278.08    174.46 o 
   4  13  21      360.44      351.29    146.61 o 
   5  13  21      298.27      281.74    124.55 o 
   6  13  21      110.73      124.91    120.88 o 
  -5  14  21      278.88      298.02    160.27 o 
  -4  14  21      737.09      923.51    147.36 o 
  -3  14  21      200.93      371.20    141.82 o 
  -2  14  21     1013.58     1221.78    163.93 o 
  -1  14  21      310.60      294.24    171.66 o 
   0  14  21     1113.10     1089.09    197.84 o 
   1  14  21      268.89      308.10    161.24 o 
   2  14  21     1005.65     1085.20    181.29 o 
   3  14  21      179.11      265.92    138.62 o 
   4  14  21      747.71     1028.70    130.77 o 
   5  14  21      297.22      284.31    184.18 o 
  -4  15  21       99.53      115.07    246.82 o 
  -3  15  21      275.80      194.57    123.53 o 
  -2  15  21       48.22      102.86    196.35 o 
  -1  15  21      199.75      178.79    153.81 o 
   0  15  21       14.21      -47.15    209.49 o 
   1  15  21      222.81      436.34    187.89 o 
   2  15  21       16.65       37.23    157.76 o 
   3  15  21      258.99      344.22     98.93 o 
   4  15  21       57.89        8.82    108.87 o 
  -3  16  21      431.24      645.05    182.34 o 
  -2  16  21      150.80      197.05    123.72 o 
  -1  16  21      125.56      233.68    139.55 o 
   0  16  21      348.71      421.34    127.69 o 
   1  16  21       94.91      103.31    186.41 o 
   2  16  21      149.22      215.14    131.02 o 
   3  16  21      400.22      544.30    134.54 o 
  -1  17  21     1145.62     1521.55    263.41 o 
   0  17  21        3.24      139.32    199.42 o 
   1  17  21     1126.75     1262.45    131.86 o 
   0   0  22     3208.07     3572.67     65.31 o 
   1   0  22   115588.35   122008.83   1276.90 o 
   2   0  22      864.85      942.29     52.90 o 
   3   0  22    14782.92    14945.12    293.55 o 
   4   0  22      247.78      266.52    145.01 o 
   5   0  22     1986.59     2118.13    161.48 o 
   6   0  22       37.02      248.72    167.75 o 
   7   0  22      635.47      532.99    312.37 o 
   8   0  22       15.29       75.82    191.77 o 
   9   0  22     1473.31     1798.84    189.63 o 
  -8   1  22      973.16     1068.34    188.20 o 
  -7   1  22      300.24      294.58    183.19 o 
  -6   1  22      323.80      361.62    192.09 o 
  -5   1  22     1167.88     1050.88    182.39 o 
  -4   1  22      825.23      818.18    185.19 o 
  -3   1  22     6874.98     7123.75    195.39 o 
  -2   1  22     3452.65     3616.89     84.58 o 
  -1   1  22    24924.76    26408.53    436.04 o 
   0   1  22     6677.98     6724.79     75.09 o 
   1   1  22    24892.61    26655.22    374.93 o 
   2   1  22     3804.20     3477.50    147.52 o 
   3   1  22     6812.42     7225.40    198.07 o 
   4   1  22      947.70      978.83    119.81 o 
   5   1  22     1130.07     1077.42    127.62 o 
   6   1  22      391.20      365.97    166.07 o 
   7   1  22      289.79      403.33    180.15 o 
   8   1  22      914.76     1063.70    195.28 o 
   9   1  22      351.28      324.23    145.07 o 
  -9   2  22      140.11      166.08    180.81 o 
  -8   2  22       90.12       41.76    177.70 o 
  -7   2  22      806.03      671.89    180.68 o 
  -6   2  22     1503.24     1271.04    178.29 o 
  -5   2  22     3004.50     2998.28    184.88 o 
  -4   2  22     8907.05     8605.52    250.13 o 
  -3   2  22     5483.48     5476.99    211.65 o 
  -2   2  22    16053.09    16222.02    464.93 o 
  -1   2  22     1578.40     1497.17     52.83 o 
   0   2  22     3112.32     3463.85     55.29 o 
   1   2  22     1712.12     1697.70     46.51 o 
   2   2  22    15874.09    16002.40    397.87 o 
   3   2  22     5066.65     4828.71    146.56 o 
   4   2  22     8823.52     8574.43    146.35 o 
   5   2  22     2767.61     2846.19    133.21 o 
   6   2  22     1478.43     1428.06    148.14 o 
   7   2  22      839.55      927.60    182.18 o 
   8   2  22       73.84       58.02    194.51 o 
   9   2  22      112.98      188.95    127.13 o 
  -9   3  22      178.41      101.26    181.31 o 
  -8   3  22     1605.42     1523.75    538.05 o 
  -7   3  22      479.41      644.14    173.66 o 
  -6   3  22     2747.45     2877.20    426.32 o 
  -5   3  22      157.45      252.04    173.75 o 
  -4   3  22    11405.58    11305.91    554.84 o 
  -3   3  22     2981.22     3036.60     98.94 o 
  -2   3  22    30128.86    32314.76   1143.40 o 
   0   3  22    41164.50    44101.49    668.60 o 
   2   3  22    30129.79    33756.14    774.70 o 
   3   3  22     2763.48     2706.43     69.13 o 
   4   3  22    11293.22    11396.11    232.64 o 
   5   3  22      162.46      110.20    147.08 o 
   6   3  22     2779.58     2777.06    155.98 o 
   7   3  22      509.82      529.43    155.15 o 
   8   3  22     1673.81     1997.13    194.04 o 
   9   3  22      182.42       76.75    224.94 o 
  -7   4  22     1134.55     1170.45    262.59 o 
  -6   4  22     1183.69     1359.77    212.62 o 
  -5   4  22      669.01      668.11    218.68 o 
  -4   4  22     2073.20     1946.35    174.55 o 
  -3   4  22      130.59      113.14    114.83 o 
  -2   4  22     1891.68     2056.84     82.08 o 
  -1   4  22     3748.87     3979.26    101.62 o 
   0   4  22     9963.24     9726.74    151.04 o 
   1   4  22     3482.07     3700.31     74.54 o 
   2   4  22     1751.34     1776.43     58.62 o 
   3   4  22      166.01      220.86     74.27 o 
   4   4  22     1900.84     1802.37    117.78 o 
   5   4  22      695.12      881.77    170.95 o 
   6   4  22     1134.84     1088.42    198.40 o 
   7   4  22     1018.86     1159.74    143.57 o 
   8   4  22      294.31      370.81    121.58 o 
  -8   5  22      100.86       99.03    229.73 o 
  -7   5  22       30.09       28.19    298.79 o 
  -6   5  22      453.34      511.74    234.70 o 
  -5   5  22     2971.54     2812.71    341.12 o 
  -4   5  22      182.52      185.03    156.04 o 
  -3   5  22     1471.82     1364.10    120.76 o 
  -2   5  22     1817.23     1884.23     78.91 o 
  -1   5  22     2259.98     2385.37     59.59 o 
   0   5  22     3496.86     3687.68    108.21 o 
   1   5  22     2175.51     2100.56     59.32 o 
   2   5  22     1997.50     2041.84     70.81 o 
   3   5  22     1400.01     1470.94     82.33 o 
   4   5  22      203.49      300.44    134.68 o 
   5   5  22     3014.15     3002.64    289.19 o 
   6   5  22      448.75      553.39    176.35 o 
   7   5  22       23.64      146.34    158.33 o 
   8   5  22      105.61       99.60    328.05 o 
  -8   6  22      155.79       16.72    188.29 o 
  -7   6  22     3983.34     3386.91    312.99 o 
  -6   6  22      621.38      667.55    228.84 o 
  -5   6  22     5372.15     4749.97    654.73 o 
  -4   6  22     1626.59     1303.17    156.76 o 
  -3   6  22     7969.67     8119.70    574.57 o 
  -2   6  22     2066.87     2085.57     88.44 o 
  -1   6  22    10322.30    11154.22    168.05 o 
   0   6  22      367.47      444.61     70.47 o 
   1   6  22    10231.42    10347.77    239.35 o 
   2   6  22     1954.88     1858.75     78.73 o 
   3   6  22     7764.68     8443.48    392.13 o 
   4   6  22     1520.46     1394.08    144.41 o 
   5   6  22     5188.74     5159.13    507.15 o 
   6   6  22      632.45      762.04    175.63 o 
   7   6  22     3940.74     3873.32    299.73 o 
   8   6  22      153.29      189.21    171.18 o 
  -7   7  22      866.99      911.82    193.06 o 
  -6   7  22      545.06      557.25    182.91 o 
  -5   7  22      263.46      333.57    189.13 o 
  -4   7  22     1226.43     1060.98    138.46 o 
  -3   7  22     1732.14     1818.82    123.58 o 
  -2   7  22     4179.84     4065.04    165.84 o 
  -1   7  22     3230.41     3204.48    149.06 o 
   0   7  22     1238.03     1452.35     78.35 o 
   1   7  22     3303.20     3327.42    161.94 o 
   2   7  22     3879.08     3437.20    124.76 o 
   3   7  22     1784.68     1698.05    166.90 o 
   4   7  22     1057.66     1052.00    148.33 o 
   5   7  22      287.60      186.29    185.83 o 
   6   7  22      431.45      518.09    179.36 o 
   7   7  22      884.91     1021.88    205.41 o 
   8   7  22      742.74      687.00    501.56 o 
  -7   8  22      580.93      496.83    173.53 o 
  -6   8  22      227.13      288.64    149.44 o 
  -5   8  22      270.99      224.50    165.13 o 
  -4   8  22      141.35      244.12    150.37 o 
  -3   8  22     1432.04     1406.77    125.58 o 
  -2   8  22     1449.82     1436.52    130.95 o 
  -1   8  22      520.93      504.33    103.69 o 
   0   8  22     1805.97     1370.67    121.32 o 
   1   8  22      579.27      561.28    113.15 o 
   2   8  22     1403.99     1299.24    144.28 o 
   3   8  22     1572.35     1598.69    196.94 o 
   4   8  22      166.55      192.69    181.71 o 
   5   8  22      258.96      303.12    188.90 o 
   6   8  22      233.99      208.55    178.40 o 
   7   8  22      570.58      647.58    197.86 o 
   8   8  22      814.21      982.86    202.91 o 
  -7   9  22      210.72      215.60    146.84 o 
  -6   9  22     6338.51     7119.10    564.88 o 
  -5   9  22       55.02       67.89    188.00 o 
  -4   9  22     5524.15     5672.04    322.51 o 
  -3   9  22      363.74      495.69    174.27 o 
  -2   9  22     3313.03     3193.57    219.38 o 
  -1   9  22      801.12      704.64    127.49 o 
   0   9  22     4873.91     4817.00    283.76 o 
   1   9  22      789.62      740.65    129.36 o 
   2   9  22     3467.11     3372.91    178.46 o 
   3   9  22      359.65      529.21    154.61 o 
   4   9  22     5393.62     5435.62    233.36 o 
   5   9  22       63.25      159.82    186.96 o 
   6   9  22     6222.95     6446.42    491.78 o 
   7   9  22      194.89      165.05    129.71 o 
  -7  10  22      574.75      729.38    155.05 o 
  -6  10  22      707.69      692.61    134.62 o 
  -5  10  22     1031.38     1109.19    177.02 o 
  -4  10  22     1761.25     1443.29    140.48 o 
  -3  10  22     1978.64     2003.94    177.68 o 
  -2  10  22      173.94      321.96    177.41 o 
  -1  10  22      228.37      329.47    215.05 o 
   0  10  22      240.55      219.71    133.92 o 
   1  10  22      174.05      197.66    153.58 o 
   2  10  22      211.81      420.76    206.41 o 
   3  10  22     1860.41     1945.22    416.70 o 
   4  10  22     1871.98     1619.26    178.82 o 
   5  10  22      942.97     1013.11    198.88 o 
   6  10  22      724.04      592.51    162.43 o 
   7  10  22      531.32      908.90    163.21 o 
  -7  11  22      244.78      357.98    166.93 o 
  -6  11  22      101.55      112.29    127.98 o 
  -5  11  22      178.97      147.39    137.72 o 
  -4  11  22     1726.70     1591.48    175.62 o 
  -3  11  22      195.50      152.64    193.63 o 
  -2  11  22      121.55      115.64    176.91 o 
  -1  11  22       94.25      143.67    141.44 o 
   0  11  22     1282.59     1225.36    138.62 o 
   1  11  22       82.54      136.96    143.91 o 
   2  11  22      139.25       63.63    147.61 o 
   3  11  22      197.41      216.03    166.62 o 
   4  11  22     1654.05     1720.39    188.45 o 
   5  11  22      166.90       78.45    129.39 o 
   6  11  22      109.25      152.81    128.54 o 
   7  11  22      241.40      218.31    114.21 o 
  -6  12  22       65.17       52.31    108.38 o 
  -5  12  22      793.14      767.41    141.21 o 
  -4  12  22      221.16      176.53    206.95 o 
  -3  12  22     1495.21     1330.26    197.94 o 
  -2  12  22       22.04      131.71    175.52 o 
  -1  12  22     2234.44     2609.41    180.27 o 
   0  12  22        1.14       31.29    137.68 o 
   1  12  22     2218.21     2207.79    145.83 o 
   2  12  22       24.49        1.97    156.89 o 
   3  12  22     1621.61     1379.17    146.00 o 
   4  12  22      221.44      266.24    175.28 o 
   5  12  22      822.02      895.90    137.83 o 
   6  12  22       60.16       46.05    107.82 o 
  -5  13  22      109.15       75.62    196.86 o 
  -4  13  22      421.58      336.42    198.51 o 
  -3  13  22      686.63      855.83    155.31 o 
  -2  13  22      415.28      315.37    170.98 o 
  -1  13  22      336.50      648.57    211.58 o 
   0  13  22      839.11      885.23    177.88 o 
   1  13  22      376.66      535.23    135.31 o 
   2  13  22      405.58      305.97    149.05 o 
   3  13  22      728.82      681.54    133.55 o 
   4  13  22      478.76      582.71    144.94 o 
   5  13  22      114.44      119.66    120.03 o 
  -5  14  22      170.45      567.21    156.21 o 
  -4  14  22      276.08      162.63    145.14 o 
  -3  14  22       52.40        4.56    139.15 o 
  -2  14  22       23.18      -49.60    159.48 o 
  -1  14  22      774.38      838.73    169.31 o 
   0  14  22       98.82      129.23    193.56 o 
   1  14  22      795.85      804.63    203.46 o 
   2  14  22       22.45       34.74    132.35 o 
   3  14  22       54.37       32.52    116.20 o 
   4  14  22      288.02      274.99    149.88 o 
   5  14  22      189.65      358.52    175.10 o 
  -4  15  22      117.74      208.25    236.54 o 
  -3  15  22      211.48      225.95    114.06 o 
  -2  15  22      786.05      728.20    170.07 o 
  -1  15  22      176.77      232.60    163.31 o 
   0  15  22      753.66      766.99    174.73 o 
   1  15  22      162.32      159.04    183.05 o 
   2  15  22      880.27      844.03    156.09 o 
   3  15  22      194.73      151.73     94.16 o 
   4  15  22      135.22      159.23    117.04 o 
  -3  16  22      197.44      217.56    174.14 o 
  -2  16  22      100.95      151.03    109.62 o 
  -1  16  22       47.27       59.89    157.11 o 
   0  16  22       12.10       76.69    158.15 o 
   1  16  22       98.56      135.95    158.31 o 
   2  16  22      101.03      122.37    112.75 o 
   3  16  22      259.21      283.68    127.88 o 
   0  17  22       12.92       63.34    170.58 o 
   1   0  23     1884.41     1824.13     47.95 o 
   2   0  23     8809.85     8715.82    196.05 o 
   3   0  23        0.25       67.91     87.07 o 
   4   0  23      322.33      393.82    116.39 o 
   5   0  23      255.62      260.30    165.40 o 
   6   0  23      263.20      574.47    197.36 o 
   7   0  23      103.17      156.43    181.97 o 
   8   0  23        8.71       68.16    189.01 o 
   9   0  23      131.05       80.86    174.97 o 
  -9   1  23      505.62      690.77    184.99 o 
  -8   1  23       83.29      145.64    184.66 o 
  -7   1  23     3734.46     3807.98    496.98 o 
  -6   1  23      765.84      763.58    225.26 o 
  -5   1  23     4825.54     4965.08    294.43 o 
  -4   1  23      185.03      170.25    187.24 o 
  -3   1  23     1558.34     1576.13     77.37 o 
  -2   1  23      659.71      742.95     62.39 o 
  -1   1  23     1514.75     1474.52     49.92 o 
   0   1  23     2841.88     2827.18     46.46 o 
   1   1  23     1643.67     1674.81     52.18 o 
   2   1  23      568.62      571.74     58.76 o 
   3   1  23     1450.88     1479.17     89.26 o 
   4   1  23      151.40      168.61    132.09 o 
   5   1  23     4877.95     4704.73    151.28 o 
   6   1  23      690.07      621.06    197.27 o 
   7   1  23     3833.20     3816.47    373.77 o 
   8   1  23       65.48      190.45    188.95 o 
   9   1  23      443.47      466.28    126.44 o 
  -9   2  23       39.59       76.54    177.02 o 
  -8   2  23     1438.54     1372.88    347.01 o 
  -7   2  23       61.45       -1.15    177.22 o 
  -6   2  23     2486.74     2397.16    191.90 o 
  -5   2  23      419.72      359.88    184.05 o 
  -4   2  23    10883.00    10586.25    181.10 o 
  -3   2  23      479.00      501.62     95.36 o 
  -2   2  23     7650.07     7542.91    226.71 o 
  -1   2  23      302.37      369.18     54.53 o 
   0   2  23       17.59       61.26     55.26 o 
   1   2  23      317.28      348.36     45.69 o 
   2   2  23     7449.58     7359.48    169.17 o 
   3   2  23      511.51      462.17     66.95 o 
   4   2  23    10673.99    10612.31    144.63 o 
   5   2  23      444.17      460.94    131.55 o 
   6   2  23     2458.10     2544.81    152.88 o 
   7   2  23       63.63       12.48    180.59 o 
   8   2  23     1437.01     1797.21    198.88 o 
   9   2  23       42.35        4.61    122.32 o 
  -9   3  23      735.46     1057.35    178.79 o 
  -8   3  23       62.29      177.31    246.16 o 
  -7   3  23      625.26      534.05    169.14 o 
  -6   3  23      336.07      238.02    161.35 o 
  -5   3  23     1037.76      967.93    160.33 o 
  -4   3  23      558.74      549.94    165.12 o 
  -3   3  23     1625.16     1675.69     99.94 o 
  -2   3  23     2599.69     2667.31     76.68 o 
  -1   3  23     1511.33     1538.27     56.85 o 
   0   3  23     1623.49     1608.33     43.12 o 
   1   3  23     1440.73     1466.89     58.95 o 
   2   3  23     2731.77     2676.91     88.43 o 
   3   3  23     1717.74     1538.39     69.52 o 
   4   3  23      592.82      463.90    137.81 o 
   5   3  23     1005.95     1049.29    152.76 o 
   6   3  23      287.79      385.08    150.95 o 
   7   3  23      564.23      421.94    266.32 o 
   8   3  23       56.66       27.13    188.93 o 
   9   3  23      699.69      806.02    218.29 o 
  -7   4  23      111.13      110.22    252.25 o 
  -6   4  23     2002.34     1921.04    186.25 o 
  -5   4  23     1702.91     1472.02    224.33 o 
  -4   4  23      392.54      363.04    158.76 o 
  -3   4  23     1378.57     1365.43    131.79 o 
  -2   4  23      737.22      730.63     94.38 o 
  -1   4  23        1.67        1.80     51.77 o 
   0   4  23     5294.99     5406.50    124.06 o 
   1   4  23        9.13       32.63     53.65 o 
   2   4  23      883.05      891.57     68.39 o 
   3   4  23     1271.57     1285.53     81.59 o 
   4   4  23      512.55      380.13    135.07 o 
   5   4  23     1644.88     1633.03    176.06 o 
   6   4  23     1989.51     2047.50    177.92 o 
   7   4  23      122.60      320.68    143.47 o 
   8   4  23     1310.29     1634.08    181.97 o 
  -8   5  23      158.06      148.94    222.32 o 
  -7   5  23     1314.26     1070.93    257.45 o 
  -6   5  23      408.70      537.34    221.85 o 
  -5   5  23     2986.33     2906.02    348.78 o 
  -4   5  23      396.82      429.08    161.93 o 
  -3   5  23     2520.33     2211.34    126.87 o 
  -2   5  23     3487.91     3716.97    128.30 o 
  -1   5  23     1765.24     1783.96     65.81 o 
   0   5  23       33.03       46.77     61.40 o 
   1   5  23     1720.95     1666.92     58.18 o 
   2   5  23     3509.43     3636.02    106.16 o 
   3   5  23     2601.81     2301.42    127.03 o 
   4   5  23      402.16      354.13    138.02 o 
   5   5  23     2907.33     3238.41    185.76 o 
   6   5  23      413.18      471.31    161.62 o 
   7   5  23     1231.90     1358.45    160.70 o 
   8   5  23      161.94      191.41    147.49 o 
  -8   6  23      767.76     1039.47    270.88 o 
  -7   6  23      758.62     1016.32    250.42 o 
  -6   6  23      179.07      262.98    230.99 o 
  -5   6  23        1.51       14.32    161.69 o 
  -4   6  23       28.99       70.18    158.92 o 
  -3   6  23     1169.48     1038.09    133.25 o 
  -2   6  23      790.84      756.17     89.34 o 
  -1   6  23     1355.59     1293.73     68.88 o 
   0   6  23        5.07       87.51     72.50 o 
   1   6  23     1396.13     1333.47     74.62 o 
   2   6  23      716.82      716.35     88.65 o 
   3   6  23     1181.14     1110.66    118.39 o 
   4   6  23       17.54       36.97    145.39 o 
   5   6  23        2.39       -4.00    152.50 o 
   6   6  23      153.87       68.56    177.67 o 
   7   6  23      699.58      715.60    204.20 o 
   8   6  23      723.38      494.59    229.11 o 
  -7   7  23      589.00      613.45    318.36 o 
  -6   7  23      134.24      138.05    183.46 o 
  -5   7  23      102.90      -99.96    194.05 o 
  -4   7  23     1233.75     1266.58    130.59 o 
  -3   7  23      423.89      396.17    117.11 o 
  -2   7  23     2066.41     2086.00    130.06 o 
  -1   7  23      489.29      381.71     97.15 o 
   0   7  23     1655.08     1764.08    103.72 o 
   1   7  23      458.94      320.83     99.65 o 
   2   7  23     2233.16     2193.89    105.44 o 
   3   7  23      401.96      326.94    142.49 o 
   4   7  23     1309.65     1350.16    151.24 o 
   5   7  23       53.10      -22.16    184.36 o 
   6   7  23      154.58      189.85    173.91 o 
   7   7  23      531.84      612.68    199.30 o 
   8   7  23      624.16      794.99    228.82 o 
  -7   8  23       63.19      -26.11    144.39 o 
  -6   8  23      834.32      907.38    150.23 o 
  -5   8  23        0.12      -29.95    166.61 o 
  -4   8  23     1113.38     1356.03    149.29 o 
  -3   8  23       49.69      130.04    126.20 o 
  -2   8  23     2451.01     2523.21    180.47 o 
  -1   8  23       61.32      130.20    107.04 o 
   0   8  23     5319.21     4768.28    185.67 o 
   1   8  23       43.50        9.47    124.76 o 
   2   8  23     2534.16     2534.08    197.28 o 
   3   8  23       52.68       54.85    141.91 o 
   4   8  23     1183.68     1310.49    156.50 o 
   5   8  23        0.07       33.53    185.30 o 
   6   8  23      993.02     1045.33    159.98 o 
   7   8  23       63.49       75.59    194.42 o 
   8   8  23      433.20      505.08    133.74 o 
  -7   9  23      155.16      220.96    145.21 o 
  -6   9  23     1279.31     1296.11    242.39 o 
  -5   9  23      415.93      388.57    187.80 o 
  -4   9  23     2577.33     2814.36    147.21 o 
  -3   9  23      607.47      683.37    211.28 o 
  -2   9  23      649.47      585.27    151.98 o 
  -1   9  23      108.13      103.88    130.79 o 
   0   9  23     5334.66     4689.21    371.84 o 
   1   9  23      112.42       76.14    130.16 o 
   2   9  23      663.29      646.55    140.94 o 
   3   9  23      590.93      722.17    145.67 o 
   4   9  23     2600.81     2807.04    162.52 o 
   5   9  23      417.01      527.16    187.79 o 
   6   9  23     1222.77     1178.91    152.20 o 
   7   9  23      175.63      132.05    122.24 o 
  -7  10  23      101.21       47.36    145.53 o 
  -6  10  23      135.77      287.86    122.27 o 
  -5  10  23      177.02      314.48    171.39 o 
  -4  10  23      752.01      639.08    138.94 o 
  -3  10  23      346.67      422.57    175.54 o 
  -2  10  23      794.09      853.48    181.68 o 
  -1  10  23      768.73      709.80    157.07 o 
   0  10  23     2156.58     2178.80    139.18 o 
   1  10  23      673.38      643.85    157.26 o 
   2  10  23      922.41     1020.78    164.31 o 
   3  10  23      313.32      446.06    220.46 o 
   4  10  23      606.11      528.51    175.31 o 
   5  10  23      213.39      266.77    224.41 o 
   6  10  23      116.50      247.60    156.19 o 
   7  10  23      116.63      111.35    152.72 o 
  -6  11  23       49.07       54.48    101.96 o 
  -5  11  23       23.74       12.61    135.76 o 
  -4  11  23       47.84       76.47    194.96 o 
  -3  11  23     1559.58     1809.47    175.29 o 
  -2  11  23       78.30       39.61    177.23 o 
  -1  11  23     4093.81     4236.30    306.30 o 
   0  11  23      114.85      -19.11    138.49 o 
   1  11  23     4197.31     4337.12    211.10 o 
   2  11  23       56.83        6.53    148.52 o 
   3  11  23     1746.84     1987.03    170.06 o 
   4  11  23       51.99       27.78    182.72 o 
   5  11  23       66.48      185.37    126.38 o 
   6  11  23       54.94      120.89    126.09 o 
  -6  12  23       51.40       34.80    131.24 o 
  -5  12  23      861.62      801.78    148.45 o 
  -4  12  23     1175.07     1058.19    184.44 o 
  -3  12  23     1419.52     1624.14    170.12 o 
  -2  12  23     1169.84     1145.90    176.26 o 
  -1  12  23     2697.03     3001.23    183.68 o 
   0  12  23     1011.11     1093.54    139.38 o 
   1  12  23     2626.66     2602.91    189.71 o 
   2  12  23     1247.44     1233.11    157.18 o 
   3  12  23     1338.31     1482.68    166.69 o 
   4  12  23     1226.26     1049.57    185.15 o 
   5  12  23      858.96     1039.14    135.79 o 
   6  12  23       40.42       86.60    130.32 o 
  -5  13  23      336.72      449.60    126.34 o 
  -4  13  23      985.61     1111.89    200.11 o 
  -3  13  23      464.48      461.79    152.80 o 
  -2  13  23     1143.70     1179.20    170.26 o 
  -1  13  23      997.87      995.81    179.80 o 
   0  13  23      763.23      525.97    178.04 o 
   1  13  23      890.73      675.01    134.58 o 
   2  13  23     1082.77     1070.41    138.11 o 
   3  13  23      403.03      352.20    128.10 o 
   4  13  23      940.71     1079.30    141.71 o 
   5  13  23      316.41      323.61    176.55 o 
  -5  14  23      241.43      344.98    261.78 o 
  -4  14  23      677.08      920.18    144.79 o 
  -3  14  23       93.51      145.75    189.11 o 
  -2  14  23      656.55     1010.94    159.96 o 
  -1  14  23      218.48      304.43    165.85 o 
   0  14  23      876.40      957.65    188.53 o 
   1  14  23      195.97      325.14    197.24 o 
   2  14  23      716.35      913.14    125.44 o 
   3  14  23       78.57       52.08    112.37 o 
   4  14  23      682.45     1028.35    121.44 o 
   5  14  23      258.52      349.58    116.59 o 
  -4  15  23      405.54      455.90    231.44 o 
  -3  15  23      219.95      222.83    143.42 o 
  -2  15  23      884.16      987.86    248.67 o 
  -1  15  23      211.45      161.70    161.62 o 
   0  15  23     1561.60     1605.43    334.26 o 
   1  15  23      247.74      421.50    210.70 o 
   2  15  23      821.34      795.71    132.63 o 
   3  15  23      230.50      251.55     92.28 o 
   4  15  23      380.42      571.16    225.94 o 
  -2  16  23      129.23      206.67    104.89 o 
  -1  16  23      295.67      244.01    121.50 o 
   0  16  23      131.08       97.07    118.37 o 
   1  16  23      240.67      170.38    156.69 o 
   2  16  23      117.60      226.05    137.39 o 
   0   0  24        8.41      -25.90     66.89 o 
   1   0  24     5582.95     5250.53    105.68 o 
   2   0  24      175.42      290.55     67.18 o 
   3   0  24      608.23      785.50     93.09 o 
   4   0  24       25.38       10.84    121.42 o 
   5   0  24     1220.33     1259.38    169.77 o 
   6   0  24       25.32       24.75    193.76 o 
   7   0  24      577.17      354.80    152.00 o 
   8   0  24        6.33       34.04    185.44 o 
   9   0  24      622.62      767.88    174.68 o 
  -9   1  24      239.37      328.97    177.70 o 
  -8   1  24      770.93      910.73    183.66 o 
  -7   1  24      125.01      177.80    177.81 o 
  -6   1  24      476.11      597.48    188.40 o 
  -5   1  24      242.26      173.72    189.83 o 
  -4   1  24      449.14      518.97    167.99 o 
  -3   1  24     1248.98     1309.71     78.72 o 
  -2   1  24     1779.04     1758.26     69.04 o 
  -1   1  24     8908.24     8482.51    135.85 o 
   0   1  24     9687.16     9387.64    118.37 o 
   1   1  24     8557.13     7948.85    118.18 o 
   2   1  24     1839.24     1789.52     63.89 o 
   3   1  24     1135.04     1163.03     87.01 o 
   4   1  24      496.01      608.42    122.47 o 
   5   1  24      224.87      161.35    154.96 o 
   6   1  24      558.17      639.27    197.65 o 
   7   1  24       87.13       36.80    180.11 o 
   8   1  24      743.74      959.52    191.47 o 
   9   1  24      258.46      352.17    161.37 o 
  -9   2  24       89.79      156.34    345.40 o 
  -8   2  24      195.63      267.74    174.32 o 
  -7   2  24      916.05      903.10    186.44 o 
  -6   2  24     1844.74     1875.54    176.44 o 
  -5   2  24      959.47      985.69    187.83 o 
  -4   2  24     3379.55     3187.82    172.41 o 
  -3   2  24     2050.94     2079.58     99.60 o 
  -2   2  24     6081.78     6004.02    243.32 o 
  -1   2  24     1134.34     1180.55     56.29 o 
   0   2  24     1840.76     1837.55     53.30 o 
   1   2  24     1323.43     1349.96     51.02 o 
   2   2  24     6040.69     5691.55    172.45 o 
   3   2  24     1791.93     1833.46    100.51 o 
   4   2  24     3200.75     3074.70    134.91 o 
   5   2  24      844.76      786.55    134.54 o 
   6   2  24     1733.89     1782.98    182.73 o 
   7   2  24     1002.52      820.47    181.68 o 
   8   2  24      197.61      293.45    189.87 o 
   9   2  24       80.38       17.19    115.46 o 
  -8   3  24     1048.07     1191.17    245.45 o 
  -7   3  24      181.76       38.60    169.36 o 
  -6   3  24     1796.39     1583.64    167.70 o 
  -5   3  24     1368.97     1380.59    166.59 o 
  -4   3  24     2556.05     2655.06    151.57 o 
  -3   3  24      220.23      230.50    142.28 o 
  -2   3  24     1867.93     1718.96     70.81 o 
  -1   3  24      210.46      198.82     59.27 o 
   0   3  24      457.07      492.79     53.65 o 
   1   3  24      171.26      162.38     53.68 o 
   2   3  24     2021.60     1903.84     73.55 o 
   3   3  24      249.99      263.50     74.34 o 
   4   3  24     2446.52     2588.47    142.64 o 
   5   3  24     1372.65     1335.95    167.22 o 
   6   3  24     1754.03     1750.02    155.23 o 
   7   3  24      181.81      266.51    331.18 o 
   8   3  24     1064.94     1286.41    188.14 o 
  -8   4  24       92.46       68.07    236.99 o 
  -7   4  24      505.20      446.06    189.04 o 
  -6   4  24     1481.62     1481.53    183.31 o 
  -5   4  24      611.01      762.29    162.64 o 
  -4   4  24     2889.37     2998.42    168.07 o 
  -3   4  24      369.32      404.35    130.69 o 
  -2   4  24     2505.81     2628.86     89.01 o 
  -1   4  24     1947.04     1967.58     57.74 o 
   0   4  24      328.32      380.47     60.67 o 
   1   4  24     1785.13     1745.48     62.15 o 
   2   4  24     2160.57     2070.78     71.80 o 
   3   4  24      504.81      603.13    102.16 o 
   4   4  24     2566.65     2319.70    224.26 o 
   5   4  24      699.44      910.20    222.64 o 
   6   4  24     1303.36     1376.94    178.64 o 
   7   4  24      439.82      582.06    138.02 o 
   8   4  24       96.90       43.57    131.02 o 
  -8   5  24       63.08       75.45    160.50 o 
  -7   5  24      647.41      620.36    256.80 o 
  -6   5  24      359.45      549.98    327.86 o 
  -5   5  24     4550.80     4082.10    483.14 o 
  -4   5  24       21.42       -2.41    166.63 o 
  -3   5  24     2025.87     1940.41    129.14 o 
  -2   5  24      448.09      428.32    107.05 o 
  -1   5  24     1772.48     1800.65     75.43 o 
   0   5  24      187.33      174.90     71.60 o 
   1   5  24     1821.78     1782.15     65.41 o 
   2   5  24      430.98      431.68     67.88 o 
   3   5  24     1839.16     1770.05    107.39 o 
   4   5  24       10.46        9.80    139.40 o 
   5   5  24     4405.23     4666.45    219.76 o 
   6   5  24      438.49      412.98    159.97 o 
   7   5  24      616.48      862.96    212.21 o 
   8   5  24       84.99      152.57    113.85 o 
  -7   6  24     1372.72     1496.12    169.44 o 
  -6   6  24      410.18      379.22    231.20 o 
  -5   6  24      524.94      544.32    164.41 o 
  -4   6  24      216.18      150.70    156.40 o 
  -3   6  24      169.23      113.20    127.29 o 
  -2   6  24       33.44       20.54     89.78 o 
  -1   6  24      399.85      502.67     80.43 o 
   0   6  24       16.18       70.90     81.96 o 
   1   6  24      290.64      368.81     89.46 o 
   2   6  24       36.36       44.45     94.42 o 
   3   6  24       88.92      134.84    119.83 o 
   4   6  24      225.23      105.38    146.73 o 
   5   6  24      427.53      463.91    153.74 o 
   6   6  24      410.69      314.09    175.68 o 
   7   6  24     1354.26     1618.95    384.15 o 
   8   6  24      147.80      123.77    111.98 o 
  -7   7  24      202.04      102.40    135.11 o 
  -6   7  24      448.77      342.76    222.20 o 
  -5   7  24      159.73      267.74    148.06 o 
  -4   7  24     1286.51     1118.17    132.85 o 
  -3   7  24      470.07      424.60    124.74 o 
  -2   7  24     2670.00     2758.17    147.72 o 
  -1   7  24      307.08      322.75    114.41 o 
   0   7  24      612.30      649.56     94.26 o 
   1   7  24      268.26      310.80    128.72 o 
   2   7  24     2721.50     2744.87    179.48 o 
   3   7  24      353.84      364.49    145.15 o 
   4   7  24     1359.14     1226.04    150.91 o 
   5   7  24      131.42      208.48    182.35 o 
   6   7  24      438.24      436.42    225.65 o 
   7   7  24      152.20      129.97    198.40 o 
   8   7  24      775.72      958.55    252.09 o 
  -7   8  24      248.87      384.19    142.20 o 
  -6   8  24      253.15      353.97    146.51 o 
  -5   8  24      253.77      271.80    143.07 o 
  -4   8  24     2179.01     2466.88    150.94 o 
  -3   8  24     1067.78     1179.73    130.20 o 
  -2   8  24     2459.07     2264.68    141.08 o 
  -1   8  24      224.06      403.33    181.55 o 
   0   8  24     1124.03     1454.32    171.28 o 
   1   8  24      222.14      308.65    128.17 o 
   2   8  24     2415.74     2239.67    142.85 o 
   3   8  24     1142.30     1128.96    154.07 o 
   4   8  24     2197.21     2369.26    158.83 o 
   5   8  24      281.64      134.49    187.01 o 
   6   8  24      284.85      316.51    181.91 o 
   7   8  24      280.01      411.35    187.54 o 
  -7   9  24       16.43       -8.23    119.30 o 
  -6   9  24     1242.01     1449.12    241.46 o 
  -5   9  24      341.16      420.38    185.39 o 
  -4   9  24      623.43      814.59    144.48 o 
  -3   9  24      359.73      403.91    177.84 o 
  -2   9  24      523.22      480.36    156.32 o 
  -1   9  24      873.25      757.06    182.13 o 
   0   9  24     2823.92     2461.29    240.91 o 
   1   9  24      869.15      838.75    133.07 o 
   2   9  24      584.28      489.23    145.40 o 
   3   9  24      342.70      421.73    155.79 o 
   4   9  24      506.29      689.33    157.18 o 
   5   9  24      330.38      359.82    235.06 o 
   6   9  24     1341.53     1434.16    149.45 o 
   7   9  24       17.77      130.32    170.80 o 
  -7  10  24      758.20      747.82    171.54 o 
  -6  10  24      125.86       89.14    120.01 o 
  -5  10  24     2034.80     1982.77    168.04 o 
  -4  10  24      423.47      470.99    167.07 o 
  -3  10  24     3247.29     3310.53    180.57 o 
  -2  10  24      584.54      495.23    143.28 o 
  -1  10  24      704.02      708.04    159.60 o 
   0  10  24      377.22      545.94    138.66 o 
   1  10  24      715.97      663.97    158.44 o 
   2  10  24      511.81      364.32    164.55 o 
   3  10  24     3280.04     3240.38    226.12 o 
   4  10  24      495.40      498.58    174.16 o 
   5  10  24     2058.40     2081.70    177.13 o 
   6  10  24      124.21      237.13    150.08 o 
   7  10  24      794.51      967.62    151.18 o 
  -6  11  24      180.49      169.43     99.67 o 
  -5  11  24      103.96      167.62    129.90 o 
  -4  11  24     1639.59     1779.25    162.29 o 
  -3  11  24      323.14      472.22    196.69 o 
  -2  11  24       55.01      180.60    177.26 o 
  -1  11  24      797.87      736.63    157.56 o 
   0  11  24      404.60      360.26    138.66 o 
   1  11  24      778.96      737.64    146.78 o 
   2  11  24       66.04      -23.94    147.61 o 
   3  11  24      336.98      249.89    188.00 o 
   4  11  24     1606.61     1716.67    182.81 o 
   5  11  24      122.52      224.42    130.62 o 
   6  11  24      189.24      294.01    129.90 o 
  -6  12  24       67.25      216.94    239.71 o 
  -5  12  24      244.82      312.54    146.53 o 
  -4  12  24      130.81       79.12    145.80 o 
  -3  12  24      799.28      820.13    166.88 o 
  -2  12  24      132.24      166.20    176.90 o 
  -1  12  24     2400.00     2122.15    255.44 o 
   0  12  24        0.91       83.18    137.84 o 
   1  12  24     2324.27     2080.07    146.40 o 
   2  12  24      153.49       81.78    159.78 o 
   3  12  24      810.78      745.03    182.58 o 
   4  12  24      139.36       89.82    167.98 o 
   5  12  24      325.26      398.42    160.27 o 
   6  12  24       66.05      162.88    125.13 o 
  -5  13  24       17.70       10.03    125.13 o 
  -4  13  24     1452.29     1400.93    197.77 o 
  -3  13  24       84.64      170.42    162.12 o 
  -2  13  24     2185.19     2329.85    169.16 o 
  -1  13  24       17.12      -49.74    208.53 o 
   0  13  24     4097.28     4319.35    328.81 o 
   1  13  24       19.18       86.62    131.26 o 
   2  13  24     2167.17     2050.91    185.75 o 
   3  13  24       95.06      136.56    146.91 o 
   4  13  24     1484.59     1514.60    140.16 o 
   5  13  24       14.79       70.32    187.61 o 
  -4  14  24      178.16      168.65    139.30 o 
  -3  14  24       28.11       37.36    163.67 o 
  -2  14  24       90.57      109.42    176.59 o 
  -1  14  24      469.63      331.24    162.64 o 
   0  14  24       29.15       88.84    159.63 o 
   1  14  24      497.74      511.45    235.67 o 
   2  14  24       99.25       74.00    117.79 o 
   3  14  24       35.23       51.51    126.40 o 
   4  14  24      181.90      187.61    143.09 o 
  -4  15  24      166.95      162.68    257.10 o 
  -3  15  24      564.44      611.40    140.61 o 
  -2  15  24      362.58      426.99    184.63 o 
  -1  15  24      186.05      269.37    183.40 o 
   0  15  24       77.34       67.93    270.17 o 
   1  15  24      149.05      243.47    176.82 o 
   2  15  24      454.59      407.95    164.05 o 
   3  15  24      572.82      576.64    123.39 o 
   4  15  24      161.18      413.44    143.13 o 
  -2  16  24      104.26      133.65    126.22 o 
  -1  16  24     1214.14     1025.66    119.02 o 
   0  16  24       45.08       24.80    151.03 o 
   1  16  24     1255.25     1346.03    173.71 o 
   2  16  24      105.83      135.83    127.12 o 
   1   0  25      890.58      881.01     46.19 o 
   2   0  25     2459.18     2445.21     78.27 o 
   3   0  25      286.01      309.92    104.70 o 
   4   0  25        0.88       55.85    114.57 o 
   5   0  25      403.60      557.60    178.21 o 
   6   0  25      216.19      271.18    195.47 o 
   7   0  25      190.06      136.05    152.88 o 
   8   0  25       72.72      113.15    183.45 o 
  -8   1  25       36.19       25.06    178.04 o 
  -7   1  25     3218.03     3301.94    228.28 o 
  -6   1  25      636.13      543.56    168.54 o 
  -5   1  25     4723.87     4515.43    177.84 o 
  -4   1  25      566.82      582.71    171.53 o 
  -3   1  25     1424.53     1398.10    102.47 o 
  -2   1  25     1405.17     1488.83     76.64 o 
  -1   1  25     3025.43     3178.04     64.59 o 
   0   1  25      269.70      222.33     48.15 o 
   1   1  25     2917.91     3029.65     54.16 o 
   2   1  25     1348.31     1355.96     56.03 o 
   3   1  25     1171.49     1291.78    104.18 o 
   4   1  25      561.84      524.32    119.65 o 
   5   1  25     4687.51     4391.40    146.24 o 
   6   1  25      571.88      551.95    197.88 o 
   7   1  25     3271.01     3197.22    369.26 o 
   8   1  25       32.78      -54.13    221.26 o 
  -8   2  25      547.13      597.38    282.91 o 
  -7   2  25      262.83      244.59    204.97 o 
  -6   2  25     1155.26     1222.67    169.15 o 
  -5   2  25       35.54       84.56    191.69 o 
  -4   2  25     6916.03     6784.93    216.27 o 
  -3   2  25      496.55      533.04    148.59 o 
  -2   2  25     9339.75     9306.87    314.66 o 
  -1   2  25      226.39      197.61     56.12 o 
   0   2  25     3114.98     3403.51     59.25 o 
   1   2  25      261.16      244.47     52.76 o 
   2   2  25     9431.00     9302.34    259.93 o 
   3   2  25      546.15      475.52    105.93 o 
   4   2  25     6965.18     6853.85    219.47 o 
   5   2  25       49.79       11.74    181.60 o 
   6   2  25     1232.05     1204.28    149.45 o 
   7   2  25      242.91      228.07    178.67 o 
   8   2  25      538.36      576.47    190.52 o 
  -8   3  25       55.71      -12.04    238.37 o 
  -7   3  25      247.67      229.42    167.78 o 
  -6   3  25      533.63      474.20    164.18 o 
  -5   3  25      535.24      471.77    168.19 o 
  -4   3  25      113.30      176.68    152.84 o 
  -3   3  25     2105.89     2019.89    166.20 o 
  -2   3  25     1146.80     1247.17     81.48 o 
  -1   3  25     2342.53     2454.52     63.96 o 
   0   3  25       33.14       54.09     60.82 o 
   1   3  25     2267.44     2298.73     59.87 o 
   2   3  25     1231.61     1211.31     69.25 o 
   3   3  25     2252.27     2031.57     93.09 o 
   4   3  25       89.89      119.51    144.51 o 
   5   3  25      447.63      241.24    168.67 o 
   6   3  25      470.15      308.31    183.14 o 
   7   3  25      182.46      224.35    211.31 o 
   8   3  25       60.13       83.97    181.67 o 
  -8   4  25     1318.63     1421.56    239.04 o 
  -7   4  25       10.10       58.29    185.98 o 
  -6   4  25     3411.46     2791.65    276.82 o 
  -5   4  25     4570.20     4242.35    372.49 o 
  -4   4  25      786.29      842.71    142.24 o 
  -3   4  25     3289.50     3297.98    221.42 o 
  -2   4  25      778.90      843.02     85.91 o 
  -1   4  25      458.98      484.56     57.55 o 
   0   4  25     4938.28     5234.77    140.19 o 
   1   4  25      476.53      442.62     58.36 o 
   2   4  25      932.19      942.69     73.28 o 
   3   4  25     3118.83     3121.93    166.50 o 
   4   4  25      837.06      888.48    208.14 o 
   5   4  25     4425.15     4219.81    187.95 o 
   6   4  25     3384.43     3377.30    211.67 o 
   7   4  25        2.30      -55.39    136.52 o 
   8   4  25     1292.53     1242.90    362.71 o 
  -8   5  25       96.75      241.12    152.63 o 
  -7   5  25      570.19      754.12    257.99 o 
  -6   5  25       28.21      179.94    291.14 o 
  -5   5  25     3827.57     3774.44    319.27 o 
  -4   5  25      445.22      387.77    173.09 o 
  -3   5  25     2650.75     2407.56    147.37 o 
  -2   5  25     1124.67     1129.10    100.88 o 
  -1   5  25      711.05      811.67     73.44 o 
   0   5  25       51.47       67.23     60.49 o 
   1   5  25      692.00      711.76     79.66 o 
   2   5  25     1108.60      999.74     76.07 o 
   3   5  25     2767.58     2507.50    131.08 o 
   4   5  25      451.85      353.07    141.56 o 
   5   5  25     3829.32     4099.53    189.66 o 
   6   5  25       29.61       -8.80    160.21 o 
   7   5  25      520.92      633.85    155.21 o 
   8   5  25       86.32       59.50    106.10 o 
  -7   6  25      499.85      425.58    147.78 o 
  -6   6  25      103.73      149.89    230.29 o 
  -5   6  25       94.80       28.89    166.94 o 
  -4   6  25       15.33       72.11    171.66 o 
  -3   6  25      342.77      390.94    129.87 o 
  -2   6  25      613.52      868.45    137.83 o 
  -1   6  25      295.20      299.70    103.44 o 
   0   6  25      363.62      548.54     85.71 o 
   1   6  25      290.80      231.53    107.05 o 
   2   6  25      649.58      727.98     95.09 o 
   3   6  25      312.53      424.61    150.60 o 
   4   6  25       21.11       66.75    150.12 o 
   5   6  25      113.79       73.64    152.43 o 
   6   6  25       79.23       60.20    175.15 o 
   7   6  25      490.19      709.94    196.85 o 
   8   6  25      267.42      155.39    148.25 o 
  -7   7  25      944.15      842.58    198.53 o 
  -6   7  25      304.96      227.43    219.97 o 
  -5   7  25      707.31      624.02    149.10 o 
  -4   7  25     3313.36     3509.59    273.19 o 
  -3   7  25     2755.73     2656.81    141.40 o 
  -2   7  25     5779.92     5794.80    341.34 o 
  -1   7  25     2845.06     2889.30    155.36 o 
   0   7  25      220.81      201.74    105.12 o 
   1   7  25     2910.46     2856.28    135.80 o 
   2   7  25     5898.22     5634.21    300.69 o 
   3   7  25     2906.76     2953.36    169.18 o 
   4   7  25     3403.45     3460.29    311.93 o 
   5   7  25      767.16      586.98    181.31 o 
   6   7  25      310.61      -40.48    398.07 o 
   7   7  25      956.77      990.94    192.01 o 
   8   7  25      259.49      301.53    127.27 o 
  -7   8  25       17.31       42.18    121.52 o 
  -6   8  25     1943.81     2131.03    148.02 o 
  -5   8  25       60.17      112.42    143.34 o 
  -4   8  25     4403.81     4834.90    161.08 o 
  -3   8  25      289.79      339.08    169.63 o 
  -2   8  25     1670.66     1859.77    172.25 o 
  -1   8  25      406.39      545.87    186.43 o 
   0   8  25     1812.46     1637.41    140.53 o 
   1   8  25      434.15      562.12    142.59 o 
   2   8  25     1686.62     1567.70    166.29 o 
   3   8  25      297.26      352.41    154.07 o 
   4   8  25     4295.00     4194.11    180.69 o 
   5   8  25       58.54      -42.61    185.15 o 
   6   8  25     1959.11     1953.58    383.14 o 
   7   8  25       12.94       48.81    180.19 o 
  -7   9  25      132.91      169.91    128.19 o 
  -6   9  25      669.75      863.16    187.05 o 
  -5   9  25       75.19       89.64    249.96 o 
  -4   9  25     1884.24     2099.46    147.59 o 
  -3   9  25      102.81      209.26    199.16 o 
  -2   9  25      566.70      372.09    147.08 o 
  -1   9  25        1.76       46.82    170.42 o 
   0   9  25     6688.93     6145.50    295.12 o 
   1   9  25        1.41       52.42    152.35 o 
   2   9  25      551.81      442.14    158.97 o 
   3   9  25       80.83      122.38    181.63 o 
   4   9  25     1984.67     2125.32    159.14 o 
   5   9  25       53.37      423.02    184.07 o 
   6   9  25      699.00      717.46    157.43 o 
   7   9  25      158.98      260.21    166.28 o 
  -7  10  25      138.26      131.43    129.16 o 
  -6  10  25      308.67      354.53    117.72 o 
  -5  10  25      557.64      440.98    168.83 o 
  -4  10  25      409.76      437.95    167.25 o 
  -3  10  25     2702.00     2876.81    180.44 o 
  -2  10  25     2518.39     2615.02    184.90 o 
  -1  10  25     5950.49     5572.28    516.05 o 
   0  10  25     4585.17     4904.06    340.25 o 
   1  10  25     5928.47     5835.15    362.53 o 
   2  10  25     2667.44     2451.38    167.86 o 
   3  10  25     2811.39     2913.34    225.43 o 
   4  10  25      402.38      436.80    168.97 o 
   5  10  25      640.42      557.06    171.58 o 
   6  10  25      346.06      446.13    145.44 o 
   7  10  25      120.18      110.06    139.73 o 
  -6  11  25       72.59       47.11     95.25 o 
  -5  11  25      747.59      733.46    127.32 o 
  -4  11  25      395.75      464.80    184.91 o 
  -3  11  25     3278.12     3271.51    204.38 o 
  -2  11  25      720.53      797.82    179.50 o 
  -1  11  25     5543.29     5441.27    360.29 o 
   0  11  25       44.72      118.58    138.92 o 
   1  11  25     5634.57     5891.66    241.02 o 
   2  11  25      777.38      683.30    147.67 o 
   3  11  25     3347.99     3495.55    227.60 o 
   4  11  25      412.04      377.01    177.71 o 
   5  11  25      676.90      733.65    152.69 o 
   6  11  25       71.63       76.92    122.83 o 
  -6  12  25       16.67       82.49    229.80 o 
  -5  12  25      378.57      404.76    144.43 o 
  -4  12  25      122.66      127.74    143.43 o 
  -3  12  25      396.73      446.56    179.88 o 
  -2  12  25      235.26      396.85    175.13 o 
  -1  12  25     1254.10     1212.26    206.35 o 
   0  12  25      850.85      865.94    165.56 o 
   1  12  25     1205.49     1044.24    141.72 o 
   2  12  25      233.34      264.81    141.85 o 
   3  12  25      351.97      527.36    176.81 o 
   4  12  25      136.24      301.76    197.47 o 
   5  12  25      407.40      416.86    122.29 o 
   6  12  25       12.95      110.81    148.16 o 
  -5  13  25      607.22      688.53    187.92 o 
  -4  13  25     1533.44     1586.64    198.09 o 
  -3  13  25      604.54      675.41    149.41 o 
  -2  13  25     2326.89     2138.58    167.02 o 
  -1  13  25      832.14     1118.86    206.68 o 
   0  13  25     2569.05     2289.53    222.77 o 
   1  13  25      796.22      850.49    166.12 o 
   2  13  25     2306.10     2107.65    203.01 o 
   3  13  25      598.23      514.42    142.96 o 
   4  13  25     1532.69     1578.82    142.73 o 
   5  13  25      641.03      750.63    161.52 o 
  -4  14  25      658.21      639.21    137.75 o 
  -3  14  25      121.13      172.10    160.25 o 
  -2  14  25     1423.84     1538.55    229.96 o 
  -1  14  25      278.77      315.74    160.22 o 
   0  14  25     3273.38     3696.46    202.28 o 
   1  14  25      298.47      389.15    237.04 o 
   2  14  25     1425.05     1327.02    130.55 o 
   3  14  25      128.18      108.57    123.70 o 
   4  14  25      576.58      661.08    113.08 o 
  -3  15  25      244.71      278.92    136.05 o 
  -2  15  25       77.41      140.53    177.73 o 
  -1  15  25      195.27      319.07    141.02 o 
   0  15  25       75.79       91.31    163.16 o 
   1  15  25      216.65      397.81    171.96 o 
   2  15  25       57.63      130.80     96.70 o 
   3  15  25      238.99      321.48    165.06 o 
  -2  16  25       69.21      123.76    164.55 o 
  -1  16  25      864.32      766.36    111.74 o 
   0  16  25        0.42       15.49    179.32 o 
   1  16  25      827.16      711.06    167.66 o 
   2  16  25       62.00      105.43    168.85 o 
   0   0  26      849.47      863.60     67.16 o 
   1   0  26     1910.93     1832.31     55.92 o 
   2   0  26     1096.52     1142.15     74.91 o 
   3   0  26     1400.37     1322.14    116.70 o 
   4   0  26        0.46       24.10    116.51 o 
   5   0  26     1209.06     1235.79    174.11 o 
   6   0  26        1.47       63.14    194.78 o 
   7   0  26       62.84      -66.01    169.05 o 
   8   0  26        1.38      -31.90    179.47 o 
  -8   1  26      190.53      310.76    177.43 o 
  -7   1  26      306.24      351.32    146.94 o 
  -6   1  26      434.10      231.86    210.42 o 
  -5   1  26      317.48      112.98    176.42 o 
  -4   1  26       13.61      145.35    181.06 o 
  -3   1  26      511.66      580.01    103.34 o 
  -2   1  26     2751.45     2820.15     89.73 o 
  -1   1  26     9131.40     9402.88    171.13 o 
   0   1  26     4763.70     4480.81     52.70 o 
   1   1  26     8725.20     8767.21    164.67 o 
   2   1  26     2711.00     2759.08     76.09 o 
   3   1  26      549.56      609.78    113.71 o 
   4   1  26        5.27        5.71    122.69 o 
   5   1  26      382.17      274.92    134.43 o 
   6   1  26      467.17      389.83    198.00 o 
   7   1  26      234.82       46.64    166.87 o 
   8   1  26      200.16      306.79    186.23 o 
  -8   2  26      275.82      363.58    231.76 o 
  -7   2  26      751.43      690.93    173.59 o 
  -6   2  26     1416.77     1324.77    169.86 o 
  -5   2  26       38.18       38.26    171.20 o 
  -4   2  26     2431.29     2342.80    181.77 o 
  -3   2  26      248.91      350.89    151.58 o 
  -2   2  26     3484.34     3831.04    149.30 o 
  -1   2  26     2801.35     2955.64     74.38 o 
   0   2  26      429.73      552.36     56.85 o 
   1   2  26     2902.92     2931.84     56.60 o 
   2   2  26     3346.59     3447.06     96.28 o 
   3   2  26      225.17      179.82    116.94 o 
   4   2  26     2186.54     1954.42    141.17 o 
   5   2  26       43.84      111.24    151.43 o 
   6   2  26     1302.83     1356.39    200.40 o 
   7   2  26      834.65      858.57    239.16 o 
   8   2  26      342.50      385.21    185.30 o 
  -8   3  26      113.83      201.78    235.71 o 
  -7   3  26      193.20      282.92    186.17 o 
  -6   3  26      322.38      295.41    164.96 o 
  -5   3  26      899.01      810.17    170.35 o 
  -4   3  26     2192.74     2430.61    159.95 o 
  -3   3  26     1335.27     1330.36    137.08 o 
  -2   3  26     2715.86     2870.56     95.84 o 
  -1   3  26      205.60      255.86     56.28 o 
   0   3  26       34.01      186.29     67.58 o 
   1   3  26      213.19      259.19     53.85 o 
   2   3  26     2923.46     2808.91     79.77 o 
   3   3  26     1356.61     1280.94     95.96 o 
   4   3  26     2073.05     2323.97    178.13 o 
   5   3  26      888.83      793.55    206.00 o 
   6   3  26      256.55      300.69    170.64 o 
   7   3  26      189.77      176.76    211.57 o 
   8   3  26       77.73      138.51    158.96 o 
  -8   4  26       63.30      106.82    224.24 o 
  -7   4  26       23.73      211.72    159.01 o 
  -6   4  26     1524.87     1350.78    146.14 o 
  -5   4  26     1225.56     1331.95    168.97 o 
  -4   4  26     3018.32     3048.83    273.24 o 
  -3   4  26      132.34      168.69    127.53 o 
  -2   4  26     5243.36     5635.00    240.12 o 
  -1   4  26     1717.56     1773.69     74.75 o 
   0   4  26     7031.03     6954.39    129.88 o 
   1   4  26     1570.96     1503.11     72.22 o 
   2   4  26     4882.20     5054.22    125.71 o 
   3   4  26      117.01       38.15    102.69 o 
   4   4  26     2899.60     2985.80    159.23 o 
   5   4  26     1237.49     1423.38    167.16 o 
   6   4  26     1436.59     1447.28    159.63 o 
   7   4  26       11.74       22.92    131.71 o 
   8   4  26       44.21      121.67    151.99 o 
  -8   5  26       31.60      104.84    210.85 o 
  -7   5  26      361.24      473.03    251.01 o 
  -6   5  26       24.54      102.74    206.42 o 
  -5   5  26     3061.45     3334.23    313.33 o 
  -4   5  26      620.64      620.10    147.56 o 
  -3   5  26      149.89      203.35    137.16 o 
  -2   5  26      345.62      421.37    113.76 o 
  -1   5  26     2300.49     2389.04    101.34 o 
   0   5  26     1826.80     1702.58     67.07 o 
   1   5  26     2540.24     2449.55     95.23 o 
   2   5  26      313.21      352.50     96.43 o 
   3   5  26       94.36      163.01    110.18 o 
   4   5  26      553.43      687.23    144.13 o 
   5   5  26     2898.88     3189.01    247.80 o 
   6   5  26       42.08       41.58    199.02 o 
   7   5  26      350.57      425.31    150.32 o 
   8   5  26       31.93       42.71    132.09 o 
  -7   6  26      319.75      247.45    145.20 o 
  -6   6  26      387.80      345.79    230.96 o 
  -5   6  26      203.83       86.48    166.35 o 
  -4   6  26     1254.08     1354.18    147.34 o 
  -3   6  26      720.74      574.57    130.14 o 
  -2   6  26      176.76      279.20    133.33 o 
  -1   6  26     1033.60      924.73     98.13 o 
   0   6  26      194.15      196.19     85.11 o 
   1   6  26      996.01      960.71    102.95 o 
   2   6  26      170.77      188.09    132.02 o 
   3   6  26      786.65      788.86    151.17 o 
   4   6  26     1259.14     1397.07    152.84 o 
   5   6  26      197.09      193.46    180.67 o 
   6   6  26      370.73      422.38    224.78 o 
   7   6  26      296.94      368.65    188.80 o 
   8   6  26       72.84       94.99    277.79 o 
  -7   7  26     1151.91     1024.81    135.28 o 
  -6   7  26      185.89      355.82    222.02 o 
  -5   7  26     1018.12      974.37    148.04 o 
  -4   7  26     2347.75     2205.76    164.25 o 
  -3   7  26     1020.55      874.15    141.53 o 
  -2   7  26     1624.91     1677.35    152.23 o 
  -1   7  26     2300.78     2396.49    181.96 o 
   0   7  26        2.65       -4.18    112.02 o 
   1   7  26     2153.97     2058.29    125.29 o 
   2   7  26     1543.42     1489.94    116.24 o 
   3   7  26      935.59      823.58    149.53 o 
   4   7  26     2303.49     1930.48    282.36 o 
   5   7  26     1077.75      905.01    182.08 o 
   6   7  26      192.28      383.17    221.26 o 
   7   7  26     1121.88     1300.64    274.53 o 
   8   7  26      215.33      404.62    254.38 o 
  -7   8  26       40.88       13.82    101.55 o 
  -6   8  26      261.70      417.40    167.11 o 
  -5   8  26      193.46      214.38    142.09 o 
  -4   8  26      895.06      863.00    157.19 o 
  -3   8  26     1105.98     1016.54    165.92 o 
  -2   8  26     1188.29     1061.77    174.95 o 
  -1   8  26      770.93      862.76    190.35 o 
   0   8  26     1141.90     1240.59    143.74 o 
   1   8  26      739.33      709.97    147.14 o 
   2   8  26     1391.97     1120.77    159.64 o 
   3   8  26     1153.43     1269.79    156.63 o 
   4   8  26      981.61      913.12    155.19 o 
   5   8  26      217.29      291.70    180.16 o 
   6   8  26      278.93      430.86    213.15 o 
   7   8  26       37.60       95.78    173.65 o 
  -7   9  26        8.79       34.92    110.62 o 
  -6   9  26      800.54      873.59    146.48 o 
  -5   9  26       10.39       95.04    147.42 o 
  -4   9  26     1106.67     1225.94    177.20 o 
  -3   9  26      311.58      350.41    159.00 o 
  -2   9  26      415.86      278.44    150.21 o 
  -1   9  26      385.33      433.10    175.14 o 
   0   9  26     2055.73     1660.89    149.72 o 
   1   9  26      384.11      405.48    155.48 o 
   2   9  26      408.75      344.33    160.29 o 
   3   9  26      316.14      416.45    182.91 o 
   4   9  26      973.50     1116.20    154.95 o 
   5   9  26        8.59      115.70    175.18 o 
   6   9  26      823.28      757.32    173.86 o 
   7   9  26        5.97      -52.78    158.98 o 
  -7  10  26      605.36      547.22    198.27 o 
  -6  10  26     1555.98     1438.97    115.73 o 
  -5  10  26     1101.17     1249.69    229.76 o 
  -4  10  26     2389.13     2651.36    208.98 o 
  -3  10  26     2225.24     2348.48    181.74 o 
  -2  10  26     1464.34     1395.93    149.97 o 
  -1  10  26      518.33      324.65    163.01 o 
   0  10  26     1648.03     1764.19    142.84 o 
   1  10  26      508.19      471.32    158.90 o 
   2  10  26     1369.50     1433.54    165.28 o 
   3  10  26     2264.84     2304.89    226.51 o 
   4  10  26     2455.46     2695.97    179.97 o 
   5  10  26     1150.22     1200.89    166.79 o 
   6  10  26     1590.35     1589.42    176.50 o 
   7  10  26      625.69      713.82    114.34 o 
  -6  11  26       80.81      109.46     90.37 o 
  -5  11  26      255.13      444.09    164.21 o 
  -4  11  26      958.46     1175.50    160.23 o 
  -3  11  26      908.00      902.50    203.27 o 
  -2  11  26       62.19       74.74    177.97 o 
  -1  11  26     1551.96     1365.81    146.80 o 
   0  11  26      351.75      319.65    139.21 o 
   1  11  26     1584.25     1408.38    160.03 o 
   2  11  26       49.22       62.48    146.12 o 
   3  11  26      974.65      870.88    186.41 o 
   4  11  26     1033.79     1230.88    154.11 o 
   5  11  26      294.88      279.25    146.50 o 
   6  11  26      104.17       61.79    136.98 o 
  -6  12  26        8.26      -13.81    224.45 o 
  -5  12  26      493.41      463.84    142.15 o 
  -4  12  26        5.08       30.03    142.03 o 
  -3  12  26     1453.46     1654.99    168.54 o 
  -2  12  26      242.16      307.49    203.96 o 
  -1  12  26      743.73      884.89    203.13 o 
   0  12  26        2.32        9.32    155.19 o 
   1  12  26      654.33      560.18    140.16 o 
   2  12  26      267.95      229.99    140.67 o 
   3  12  26     1356.78     1411.58    226.49 o 
   4  12  26       11.33        9.95    160.98 o 
   5  12  26      487.70      464.54    125.08 o 
   6  12  26       15.70       75.05    237.31 o 
  -5  13  26        5.57      128.38    170.84 o 
  -4  13  26      480.64      512.19    135.19 o 
  -3  13  26      331.96      358.05    147.99 o 
  -2  13  26      925.67     1098.87    214.14 o 
  -1  13  26      586.57      504.67    203.39 o 
   0  13  26     2673.00     2290.10    394.57 o 
   1  13  26      560.10      322.69    162.51 o 
   2  13  26      926.88      765.84    141.71 o 
   3  13  26      312.36      246.11    139.60 o 
   4  13  26      489.82      580.59    143.22 o 
   5  13  26        5.88      118.16    143.22 o 
  -4  14  26      420.94      410.31    132.78 o 
  -3  14  26       16.94      -18.44    156.20 o 
  -2  14  26      544.57      568.36    183.26 o 
  -1  14  26      123.43      130.78    157.11 o 
   0  14  26      471.08      433.35    151.59 o 
   1  14  26      113.38       36.14    160.83 o 
   2  14  26      555.08      411.67    119.87 o 
   3  14  26       11.21        7.64    119.57 o 
   4  14  26      417.57      379.93    107.90 o 
  -3  15  26      915.37     1013.95    132.39 o 
  -2  15  26      166.03      375.02    149.87 o 
  -1  15  26      489.56      628.88    136.40 o 
   0  15  26       63.05       35.09    199.22 o 
   1  15  26      426.40      617.46    167.21 o 
   2  15  26      212.35      428.50    113.62 o 
   3  15  26      893.89      911.89    226.08 o 
  -1  16  26      513.55      468.18    130.80 o 
   0  16  26       51.18      156.87    142.08 o 
   1  16  26      550.05      386.92    132.01 o 
   1   0  27      233.51      156.86     49.56 o 
   2   0  27     2684.08     2627.08     84.56 o 
   3   0  27      984.42     1131.01    119.26 o 
   4   0  27     1339.75     1220.96    124.35 o 
   5   0  27      896.89      951.02    199.94 o 
   6   0  27     1869.85     1851.37    199.65 o 
   7   0  27        5.27       57.16    149.88 o 
   8   0  27      960.06      927.70    154.33 o 
  -8   1  27      609.84      696.55    172.74 o 
  -7   1  27      597.59      503.54    147.21 o 
  -6   1  27     2775.59     2530.33    188.77 o 
  -5   1  27     2835.74     2918.02    183.48 o 
  -4   1  27     1969.90     2048.31    189.33 o 
  -3   1  27     1376.26     1401.98    112.21 o 
  -2   1  27     1661.07     1627.56     81.90 o 
  -1   1  27     4680.81     4640.58    105.27 o 
   0   1  27        0.63       39.57     49.90 o 
   1   1  27     4631.74     4242.50     89.03 o 
   2   1  27     1626.97     1630.12     82.28 o 
   3   1  27     1244.36     1409.39    118.18 o 
   4   1  27     1972.42     1959.85    138.15 o 
   5   1  27     2678.55     2901.69    183.44 o 
   6   1  27     2786.92     2826.80    204.76 o 
   7   1  27      577.74      329.73    192.41 o 
   8   1  27      611.40      686.01    183.09 o 
  -8   2  27       47.76       26.73    161.58 o 
  -7   2  27      139.73      268.79    198.43 o 
  -6   2  27      550.39      444.49    171.11 o 
  -5   2  27      988.05      985.05    175.81 o 
  -4   2  27     1602.86     1576.20    186.34 o 
  -3   2  27      442.50      437.49    154.96 o 
  -2   2  27     2252.34     2277.94     83.10 o 
  -1   2  27       82.83       52.99     59.08 o 
   0   2  27      202.34      184.61     70.51 o 
   1   2  27       70.48       23.38     54.06 o 
   2   2  27     2423.42     2335.11     85.06 o 
   3   2  27      462.07      370.04    120.48 o 
   4   2  27     1768.71     1856.21    144.03 o 
   5   2  27      982.09     1096.75    154.79 o 
   6   2  27      632.11      573.98    197.58 o 
   7   2  27      142.54       80.68    232.75 o 
   8   2  27       30.62       -8.36    179.33 o 
  -8   3  27      165.28      129.22    145.53 o 
  -7   3  27      829.73      999.51    164.85 o 
  -6   3  27     1156.59     1085.49    167.06 o 
  -5   3  27     2413.31     2365.09    239.20 o 
  -4   3  27      646.35      712.96    161.82 o 
  -3   3  27      532.32      663.47    140.25 o 
  -2   3  27     1038.46     1000.53    121.16 o 
  -1   3  27     1131.12     1090.01     66.10 o 
   0   3  27      949.54      936.62     68.27 o 
   1   3  27     1098.86     1028.76     63.68 o 
   2   3  27     1064.49      976.48     83.13 o 
   3   3  27      591.83      653.21    146.10 o 
   4   3  27      627.23      582.77    182.91 o 
   5   3  27     2287.89     2168.85    175.75 o 
   6   3  27     1105.86     1182.26    155.04 o 
   7   3  27      769.80      903.11    210.18 o 
   8   3  27      147.85       76.26    155.82 o 
  -8   4  27      322.71      410.08    157.89 o 
  -7   4  27      296.41      266.92    173.76 o 
  -6   4  27     1337.37     1368.97    179.20 o 
  -5   4  27     4426.71     4309.50    399.92 o 
  -4   4  27       99.44      172.83    162.21 o 
  -3   4  27      899.42      895.47    140.96 o 
  -2   4  27     2433.33     2489.21    116.19 o 
  -1   4  27     1794.92     1795.50     85.64 o 
   0   4  27     6664.20     7130.45    148.89 o 
   1   4  27     1899.31     1757.81     85.80 o 
   2   4  27     2583.98     2596.06     83.49 o 
   3   4  27      833.26      852.29    121.23 o 
   4   4  27       83.24       49.38    158.94 o 
   5   4  27     4381.81     4475.24    174.06 o 
   6   4  27     1231.90     1318.75    158.73 o 
   7   4  27      314.36      279.63    130.77 o 
   8   4  27      283.12      246.28    157.62 o 
  -8   5  27      120.96      143.73    203.55 o 
  -7   5  27       63.92      312.87    231.32 o 
  -6   5  27      199.30      183.10    207.20 o 
  -5   5  27      653.58      592.11    227.59 o 
  -4   5  27      260.21      321.30    149.53 o 
  -3   5  27      753.27      775.73    141.47 o 
  -2   5  27     1669.18     1547.26    134.21 o 
  -1   5  27       90.57        3.54     99.94 o 
   0   5  27      163.05      185.00     74.69 o 
   1   5  27       42.69      -15.10     90.21 o 
   2   5  27     1685.27     1370.31    120.38 o 
   3   5  27      892.29     1079.77    114.57 o 
   4   5  27      262.65      274.02    182.70 o 
   5   5  27      739.22      764.21    183.42 o 
   6   5  27      201.49      242.26    157.34 o 
   7   5  27       39.89        0.95    144.87 o 
   8   5  27      117.43      -75.12    148.76 o 
  -7   6  27     1349.15     1504.43    163.76 o 
  -6   6  27      493.82      538.59    232.81 o 
  -5   6  27      748.26      490.85    169.48 o 
  -4   6  27      408.57      456.14    147.44 o 
  -3   6  27      523.60      575.26    123.48 o 
  -2   6  27      814.86      841.57    149.93 o 
  -1   6  27      182.77      155.58    110.66 o 
   0   6  27       18.38       41.60    101.77 o 
   1   6  27      177.37       73.76    132.57 o 
   2   6  27      758.57      772.01    136.74 o 
   3   6  27      506.54      518.49    151.45 o 
   4   6  27      383.41      370.81    153.03 o 
   5   6  27      754.21      508.14    184.51 o 
   6   6  27      474.31      628.04    219.30 o 
   7   6  27     1342.50     1384.93    184.03 o 
   8   6  27      433.44      781.94    270.81 o 
  -7   7  27       82.40      138.41    130.22 o 
  -6   7  27      154.92      415.46    218.29 o 
  -5   7  27       10.56      -48.82    145.24 o 
  -4   7  27     1120.16     1175.24    135.67 o 
  -3   7  27     1324.57     1454.24    154.45 o 
  -2   7  27     4706.99     5093.23    178.36 o 
  -1   7  27     1430.69     1496.24    155.86 o 
   0   7  27     3312.76     3338.33    162.46 o 
   1   7  27     1469.46     1537.97    140.96 o 
   2   7  27     4941.40     5064.79    158.73 o 
   3   7  27     1374.84     1405.20    151.86 o 
   4   7  27     1260.88     1117.26    184.83 o 
   5   7  27        9.87      114.18    177.25 o 
   6   7  27      145.75      340.33    214.13 o 
   7   7  27       62.23      139.97    176.89 o 
  -7   8  27      110.92       82.25     98.50 o 
  -6   8  27      272.70      333.65    142.08 o 
  -5   8  27      125.58       62.15    138.93 o 
  -4   8  27      621.82      553.51    130.38 o 
  -3   8  27      186.21      265.66    151.72 o 
  -2   8  27       75.55      123.53    205.85 o 
  -1   8  27     1082.79     1253.17    193.97 o 
   0   8  27        9.64       94.83    162.34 o 
   1   8  27     1098.52     1149.79    169.49 o 
   2   8  27       58.86       -6.06    144.81 o 
   3   8  27      186.78      160.63    154.36 o 
   4   8  27      537.83      536.37    183.81 o 
   5   8  27      118.90       30.27    177.47 o 
   6   8  27      326.36      595.89    204.98 o 
   7   8  27      106.50      163.21    165.67 o 
  -7   9  27      177.93      294.68    103.23 o 
  -6   9  27     1439.20     1624.45    151.23 o 
  -5   9  27      401.47      250.01    144.27 o 
  -4   9  27     2747.92     3194.23    215.35 o 
  -3   9  27      472.40      372.40    149.41 o 
  -2   9  27      393.24      243.17    162.21 o 
  -1   9  27      865.68      742.10    178.24 o 
   0   9  27     1992.90     1565.87    166.58 o 
   1   9  27      828.42      657.44    158.10 o 
   2   9  27      355.31      271.11    159.96 o 
   3   9  27      426.36      384.63    182.78 o 
   4   9  27     2764.23     2729.29    156.46 o 
   5   9  27      368.58      332.75    172.17 o 
   6   9  27     1456.84     1333.13    169.23 o 
   7   9  27      169.58      127.33    245.66 o 
  -6  10  27       38.65       57.25    108.42 o 
  -5  10  27      359.59      434.96    135.00 o 
  -4  10  27      731.95      759.78    205.84 o 
  -3  10  27     1821.19     1860.69    182.68 o 
  -2  10  27      848.35      738.57    163.72 o 
  -1  10  27     6650.27     7264.39    354.48 o 
   0  10  27     1944.77     2052.38    153.74 o 
   1  10  27     6676.76     7097.44    524.14 o 
   2  10  27      856.84      748.14    163.34 o 
   3  10  27     1985.80     2119.64    316.11 o 
   4  10  27      708.86      744.88    175.13 o 
   5  10  27      464.11      432.64    160.25 o 
   6  10  27       32.86       47.70    129.77 o 
  -6  11  27       37.09       18.04    132.42 o 
  -5  11  27       21.66       58.95    161.76 o 
  -4  11  27      132.43      131.42    156.25 o 
  -3  11  27      818.70      883.14    175.04 o 
  -2  11  27      513.81      509.44    240.48 o 
  -1  11  27     1055.78     1082.30    147.14 o 
   0  11  27       25.52      166.61    149.64 o 
   1  11  27     1119.63     1215.84    145.14 o 
   2  11  27      486.38      428.67    161.63 o 
   3  11  27      912.43     1019.31    185.93 o 
   4  11  27      116.82       69.64    148.03 o 
   5  11  27       12.17        8.52    140.66 o 
   6  11  27       37.55       52.88    124.04 o 
  -5  12  27      306.46      182.58    135.28 o 
  -4  12  27      282.19      293.08    140.37 o 
  -3  12  27      440.77      468.87    164.12 o 
  -2  12  27      323.91      401.59    203.60 o 
  -1  12  27      329.54      287.36    201.62 o 
   0  12  27      929.93      934.01    158.74 o 
   1  12  27      300.74      367.97    136.59 o 
   2  12  27      336.23      424.16    170.96 o 
   3  12  27      401.29      470.31    265.04 o 
   4  12  27      300.51      373.87    154.31 o 
   5  12  27      320.65      262.06    163.95 o 
  -5  13  27      177.66      171.97    165.04 o 
  -4  13  27      816.76      929.88    123.41 o 
  -3  13  27      256.39      352.35    163.20 o 
  -2  13  27      707.15      737.74    176.41 o 
  -1  13  27      231.17      225.87    201.25 o 
   0  13  27      796.78      822.17    210.61 o 
   1  13  27      211.54      406.79    160.74 o 
   2  13  27      629.16      636.60    150.91 o 
   3  13  27      245.46      229.41    148.84 o 
   4  13  27      778.52     1153.68    134.19 o 
   5  13  27      177.98      230.91    120.31 o 
  -4  14  27      349.70      462.33    126.61 o 
  -3  14  27      213.15      178.55    193.33 o 
  -2  14  27      124.43      103.68    147.01 o 
  -1  14  27       30.74       83.76    153.04 o 
   0  14  27      291.09      498.72    190.06 o 
   1  14  27       20.82      171.40    160.45 o 
   2  14  27      142.84      221.87    107.27 o 
   3  14  27      194.28      146.54    126.47 o 
   4  14  27      330.41      367.48    100.86 o 
  -3  15  27      297.18      269.13    180.35 o 
  -2  15  27       79.03      138.38    143.01 o 
  -1  15  27      227.12      219.70    142.05 o 
   0  15  27      232.49      314.23    164.43 o 
   1  15  27      254.61      323.03    158.72 o 
   2  15  27       56.78       66.24    132.77 o 
   3  15  27      332.69      575.91    225.40 o 
  -1  16  27      379.36      596.79    124.55 o 
   0  16  27      154.74       90.86    154.81 o 
   1  16  27      305.01      341.97    144.44 o 
   0   0  28      457.99      491.69     73.36 o 
   1   0  28      405.41      383.74     60.85 o 
   2   0  28      448.47      622.95     97.10 o 
   3   0  28     2591.21     2402.80    122.95 o 
   4   0  28      382.64      260.58    149.74 o 
   5   0  28     2324.11     2467.28    205.57 o 
   6   0  28      199.08      357.50    174.12 o 
   7   0  28      477.79      467.02    152.59 o 
   8   0  28      593.10      613.47    120.15 o 
  -8   1  28       96.52       67.07    112.08 o 
  -7   1  28     1224.57      956.98    190.35 o 
  -6   1  28      522.45      461.79    203.65 o 
  -5   1  28     4073.10     4008.17    182.35 o 
  -4   1  28      868.43      769.06    182.13 o 
  -3   1  28      869.87      836.92    114.27 o 
  -2   1  28     2510.31     2508.88     96.77 o 
  -1   1  28     4306.33     4281.17     68.88 o 
   0   1  28     1032.55     1043.87     54.90 o 
   1   1  28     4017.16     3780.06     81.44 o 
   2   1  28     2507.63     2531.97     96.77 o 
   3   1  28      928.45      990.05    121.16 o 
   4   1  28      855.73      847.06    138.29 o 
   5   1  28     4150.18     4279.93    188.44 o 
   6   1  28      478.03      392.25    200.38 o 
   7   1  28     1199.23     1175.96    256.27 o 
   8   1  28       80.75       40.11    120.15 o 
  -8   2  28      546.07      886.53    224.20 o 
  -7   2  28       96.40      136.48    164.30 o 
  -6   2  28     4639.74     4692.58    277.91 o 
  -5   2  28      917.47      966.43    177.01 o 
  -4   2  28     5657.74     5623.53    194.83 o 
  -3   2  28     2313.49     2500.02    187.09 o 
  -2   2  28     3416.75     3292.18    103.59 o 
  -1   2  28     3023.24     3195.46     83.78 o 
   0   2  28      482.10      333.42     70.92 o 
   1   2  28     3062.36     3161.53     62.51 o 
   2   2  28     3098.11     2933.44    112.85 o 
   3   2  28     2423.51     2611.34    127.12 o 
   4   2  28     5427.65     5349.96    145.69 o 
   5   2  28     1008.69     1099.86    154.53 o 
   6   2  28     4649.93     5167.22    239.83 o 
   7   2  28      127.88      141.04    230.81 o 
   8   2  28      589.03     1037.69    175.96 o 
  -8   3  28      207.29      267.59    142.94 o 
  -7   3  28      151.23      212.80    157.94 o 
  -6   3  28        3.92      -57.39    165.30 o 
  -5   3  28      758.90      782.91    174.48 o 
  -4   3  28      862.30      896.21    197.68 o 
  -3   3  28     2955.35     3057.21    174.17 o 
  -2   3  28     1312.44     1298.16    130.68 o 
  -1   3  28      594.92      624.69     78.27 o 
   0   3  28      596.36      672.75     73.49 o 
   1   3  28      678.62      613.18     73.82 o 
   2   3  28     1407.04     1439.00     79.62 o 
   3   3  28     3067.46     3079.79    157.43 o 
   4   3  28      842.35      761.11    186.63 o 
   5   3  28      780.61      767.79    175.77 o 
   6   3  28        5.57       32.94    151.49 o 
   7   3  28      147.96      205.17    202.54 o 
   8   3  28      199.34      194.74    151.02 o 
  -8   4  28      560.47      606.94    152.54 o 
  -7   4  28      234.19      208.90    147.27 o 
  -6   4  28     2333.94     2424.84    351.67 o 
  -5   4  28     2384.06     2346.36    173.76 o 
  -4   4  28     2339.74     2650.77    225.65 o 
  -3   4  28     2186.23     2294.96    189.32 o 
  -2   4  28     4945.01     4902.34    293.65 o 
  -1   4  28      645.56      644.07    101.99 o 
   0   4  28     7327.51     7196.60    118.22 o 
   1   4  28      669.66      600.19     79.25 o 
   2   4  28     4679.39     4373.86    126.55 o 
   3   4  28     2207.00     2165.30    169.74 o 
   4   4  28     2411.23     2626.52    168.51 o 
   5   4  28     2426.95     2313.98    168.96 o 
   6   4  28     2446.71     2583.96    157.56 o 
   7   4  28      226.62      209.94    126.65 o 
   8   4  28      566.66      268.12    260.59 o 
  -8   5  28     1158.11     1191.24    206.42 o 
  -7   5  28      230.78      327.20    167.13 o 
  -6   5  28      739.56      519.52    179.83 o 
  -5   5  28     1894.59     1844.52    204.25 o 
  -4   5  28      134.79      175.32    162.93 o 
  -3   5  28     1284.13     1350.23    135.91 o 
  -2   5  28      346.03      411.26    164.41 o 
  -1   5  28     3681.73     3671.95    109.09 o 
   0   5  28     2432.49     2377.93     89.25 o 
   1   5  28     3684.58     3489.52    117.56 o 
   2   5  28      355.35      323.92    130.88 o 
   3   5  28     1155.04     1150.49    116.63 o 
   4   5  28      183.19      199.29    185.23 o 
   5   5  28     1841.93     1969.09    185.32 o 
   6   5  28      761.07      647.63    157.26 o 
   7   5  28      271.07      319.17    148.41 o 
   8   5  28     1162.59     1417.92    274.35 o 
  -7   6  28       38.12      144.08    139.50 o 
  -6   6  28      233.39      135.16    229.47 o 
  -5   6  28      154.25      191.68    161.11 o 
  -4   6  28     1270.87     1380.71    149.91 o 
  -3   6  28      445.39      382.82    125.29 o 
  -2   6  28      686.89      785.09    143.43 o 
  -1   6  28      952.92      869.34    135.20 o 
   0   6  28      271.91      255.11    114.59 o 
   1   6  28      959.43      859.87    149.45 o 
   2   6  28      735.86      764.05    160.83 o 
   3   6  28      494.04      387.86    158.09 o 
   4   6  28     1276.68     1323.00    203.60 o 
   5   6  28      181.82      160.57    184.48 o 
   6   6  28      242.73      325.65    213.98 o 
   7   6  28       27.76      148.16    174.18 o 
   8   6  28      203.27      321.71    251.83 o 
  -7   7  28     1357.68     1054.06    129.54 o 
  -6   7  28      152.27       89.25    175.18 o 
  -5   7  28     2048.32     2129.05    148.26 o 
  -4   7  28      320.41      289.93    135.46 o 
  -3   7  28      150.71      120.04    155.88 o 
  -2   7  28       81.15       61.07    194.37 o 
  -1   7  28     3179.37     3153.67    176.50 o 
   0   7  28      187.60      184.30    115.93 o 
   1   7  28     3087.44     3039.84    267.29 o 
   2   7  28       76.21      146.94    146.29 o 
   3   7  28      155.05      281.85    150.20 o 
   4   7  28      298.27      191.78    179.78 o 
   5   7  28     2163.48     2211.70    234.93 o 
   6   7  28      169.69      186.09    207.91 o 
   7   7  28     1409.62     1315.59    235.20 o 
  -7   8  28     1346.34      975.90    132.27 o 
  -6   8  28       37.13      128.22    137.47 o 
  -5   8  28     2090.96     2128.65    139.93 o 
  -4   8  28      377.90      461.26    129.90 o 
  -3   8  28      699.58      727.24    152.85 o 
  -2   8  28     1545.28     1512.82    206.73 o 
  -1   8  28      268.09      257.36    173.51 o 
   0   8  28      551.35      291.12    151.57 o 
   1   8  28      272.05      359.07    154.00 o 
   2   8  28     1586.63     1586.40    185.28 o 
   3   8  28      729.74      779.67    155.31 o 
   4   8  28      354.60      451.64    179.63 o 
   5   8  28     2041.18     2014.68    245.65 o 
   6   8  28       39.14       61.74    202.00 o 
   7   8  28     1322.35     1428.99    163.62 o 
  -7   9  28        3.84      114.06    125.56 o 
  -6   9  28      145.63      240.46    121.13 o 
  -5   9  28       18.98       92.12    138.70 o 
  -4   9  28      439.05      501.01    198.00 o 
  -3   9  28      250.28      223.46    148.94 o 
  -2   9  28      163.27      118.69    212.88 o 
  -1   9  28      192.04      165.69    209.94 o 
   0   9  28     1661.71     1415.48    146.04 o 
   1   9  28      166.73       63.49    157.89 o 
   2   9  28      161.99      214.85    158.12 o 
   3   9  28      248.17      164.37    180.68 o 
   4   9  28      399.05      456.75    169.81 o 
   5   9  28       15.05      -26.58    167.32 o 
   6   9  28      149.02      194.33    132.97 o 
   7   9  28        2.79      129.49    231.96 o 
  -6  10  28      510.18      534.77    121.54 o 
  -5  10  28       15.22       75.52    170.90 o 
  -4  10  28     1180.58     1477.38    169.20 o 
  -3  10  28      445.74      482.23    178.66 o 
  -2  10  28      537.73      803.24    152.08 o 
  -1  10  28      275.85      256.27    164.97 o 
   0  10  28      710.22      796.19    143.16 o 
   1  10  28      261.21      219.87    156.97 o 
   2  10  28      514.39      679.20    147.54 o 
   3  10  28      435.97      567.43    218.56 o 
   4  10  28     1240.20     1375.86    198.44 o 
   5  10  28       13.72       41.61    151.55 o 
   6  10  28      521.04      394.34    120.13 o 
  -6  11  28      460.43      524.64    127.91 o 
  -5  11  28       72.02      110.24    153.74 o 
  -4  11  28     2239.85     2573.28    178.45 o 
  -3  11  28      436.87      447.18    172.20 o 
  -2  11  28      648.12      736.23    261.30 o 
  -1  11  28     2409.30     1971.97    184.21 o 
   0  11  28      166.04      203.98    162.12 o 
   1  11  28     2465.19     2048.10    198.99 o 
   2  11  28      691.60      591.12    156.77 o 
   3  11  28      488.02      604.78    218.87 o 
   4  11  28     2292.14     2510.34    148.74 o 
   5  11  28       75.77      388.19    242.72 o 
   6  11  28      447.11      610.65    213.19 o 
  -5  12  28       14.99      -10.31    131.64 o 
  -4  12  28        8.65       17.36    136.69 o 
  -3  12  28      515.28      755.92    159.25 o 
  -2  12  28      169.29      135.35    199.12 o 
  -1  12  28      279.98      339.31    199.44 o 
   0  12  28      282.94      265.18    177.97 o 
   1  12  28      258.91      139.60    173.22 o 
   2  12  28      175.03      227.61    202.24 o 
   3  12  28      465.81      742.13    252.11 o 
   4  12  28        5.24      -37.36    177.58 o 
   5  12  28        8.30        9.10    211.17 o 
  -5  13  28      142.20      167.22    155.45 o 
  -4  13  28      105.96       52.92    152.61 o 
  -3  13  28       94.35      100.53    160.55 o 
  -2  13  28      216.90      342.64    171.95 o 
  -1  13  28      229.66      157.65    194.37 o 
   0  13  28      682.67      602.80    148.02 o 
   1  13  28      225.64      193.81    151.27 o 
   2  13  28      195.93      290.38    121.07 o 
   3  13  28       92.37       58.41    132.31 o 
   4  13  28       91.69      166.74    116.79 o 
   5  13  28      147.20      129.10    112.24 o 
  -4  14  28      528.14      679.38    170.98 o 
  -3  14  28      233.99      272.18    148.47 o 
  -2  14  28      416.67      534.82    142.66 o 
  -1  14  28      181.79       81.49    149.37 o 
   0  14  28      212.72      198.24    183.73 o 
   1  14  28      198.01      182.28    138.09 o 
   2  14  28      450.78      437.42    106.67 o 
   3  14  28      261.91      195.74    121.09 o 
   4  14  28      535.56      466.96    110.38 o 
  -2  15  28      121.26      202.21    136.95 o 
  -1  15  28      528.46      505.92    227.48 o 
   0  15  28      394.26      396.35    159.16 o 
   1  15  28      482.20      639.12    152.82 o 
   2  15  28      134.39      293.16    181.64 o 
   1   0  29      510.32      561.62     62.76 o 
   2   0  29     4716.04     4640.23    112.09 o 
   3   0  29       19.89      -15.78    116.41 o 
   4   0  29     7213.46     7689.19    196.57 o 
   5   0  29      108.64      102.64    180.59 o 
   6   0  29     4075.18     3920.64    201.99 o 
   7   0  29      612.89      260.31    209.06 o 
   8   0  29      516.60      393.76    114.69 o 
  -8   1  29      183.56      128.31    111.14 o 
  -7   1  29     2941.19     2500.73    318.79 o 
  -6   1  29      215.21       78.31    184.09 o 
  -5   1  29      933.47      907.78    177.01 o 
  -4   1  29     1821.97     1971.72    169.32 o 
  -3   1  29     1054.51      891.04    125.87 o 
  -2   1  29      269.86      204.69    108.01 o 
  -1   1  29     3411.18     3729.05    115.81 o 
   0   1  29      167.69      107.57     54.35 o 
   1   1  29     3406.89     3343.10     83.40 o 
   2   1  29      304.54      319.80     92.47 o 
   3   1  29     1093.89     1002.50    142.67 o 
   4   1  29     1840.07     1888.89    145.09 o 
   5   1  29      966.55      896.86    182.16 o 
   6   1  29      211.59       46.46    199.72 o 
   7   1  29     2932.91     2571.92    580.85 o 
   8   1  29      183.04      129.74    116.03 o 
  -8   2  29      699.82      959.78    213.04 o 
  -7   2  29      486.15      445.58    135.88 o 
  -6   2  29     1108.72     1224.23    167.21 o 
  -5   2  29      774.73      761.86    180.74 o 
  -4   2  29     2753.35     2600.45    290.56 o 
  -3   2  29     6836.39     6403.19    237.47 o 
  -2   2  29     1766.34     1554.73    109.46 o 
  -1   2  29     1117.98     1186.36     80.07 o 
   0   2  29      200.90      273.30     76.99 o 
   1   2  29     1109.83     1049.22     67.93 o 
   2   2  29     1741.09     1656.15    104.64 o 
   3   2  29     6886.35     6695.99    161.47 o 
   4   2  29     2646.73     2512.70    153.67 o 
   5   2  29      790.26      842.00    154.91 o 
   6   2  29     1070.39     1194.04    247.94 o 
   7   2  29      506.53      631.86    174.28 o 
   8   2  29      682.37      815.16    171.42 o 
  -8   3  29      141.99      296.17    206.38 o 
  -7   3  29     2323.25     2600.29    321.78 o 
  -6   3  29      127.57      158.39    161.08 o 
  -5   3  29     7311.19     7417.83    530.47 o 
  -4   3  29       93.75      219.61    168.57 o 
  -3   3  29     2248.13     2289.46    151.27 o 
  -2   3  29      298.05      357.90    122.50 o 
  -1   3  29      527.89      596.85     86.37 o 
   0   3  29      215.27      312.64     73.95 o 
   1   3  29      512.35      535.08     79.87 o 
   2   3  29      319.00      324.70     80.13 o 
   3   3  29     2248.53     2317.77    149.37 o 
   4   3  29       87.10       31.00    188.56 o 
   5   3  29     7206.62     7327.05    333.86 o 
   6   3  29      159.29      119.24    148.14 o 
   7   3  29     2267.80     2655.12    267.11 o 
   8   3  29      162.53      223.53    186.75 o 
  -8   4  29      601.78      675.64    148.12 o 
  -7   4  29      194.14      158.30    145.03 o 
  -6   4  29      816.83      726.61    156.56 o 
  -5   4  29     2290.23     2287.73    181.48 o 
  -4   4  29     1142.12     1179.69    169.34 o 
  -3   4  29     1127.54     1126.09    163.79 o 
  -2   4  29     3859.27     3372.45    136.96 o 
  -1   4  29     2114.34     2169.18    128.22 o 
   0   4  29        0.08       28.04     79.43 o 
   1   4  29     2258.78     2226.93     94.18 o 
   2   4  29     3915.93     3636.01    121.32 o 
   3   4  29     1188.26     1103.59    154.89 o 
   4   4  29     1175.67     1302.73    168.07 o 
   5   4  29     2399.89     2358.21    167.19 o 
   6   4  29      790.96      856.27    153.27 o 
   7   4  29      208.60      121.33    124.62 o 
   8   4  29      577.98      515.34    275.77 o 
  -8   5  29      456.15      453.76    137.13 o 
  -7   5  29      213.70      378.65    141.42 o 
  -6   5  29      506.41      548.39    172.37 o 
  -5   5  29      289.64      216.53    165.15 o 
  -4   5  29     3232.32     3076.07    217.87 o 
  -3   5  29     1287.60     1180.17    137.62 o 
  -2   5  29     2892.58     2657.36    144.34 o 
  -1   5  29     2670.16     2738.12    133.06 o 
   0   5  29      173.79      159.81    115.32 o 
   1   5  29     2626.66     2520.70    133.27 o 
   2   5  29     2859.15     2608.57    128.14 o 
   3   5  29     1293.57     1140.87    129.51 o 
   4   5  29     3235.01     3376.66    228.17 o 
   5   5  29      296.11      292.87    182.64 o 
   6   5  29      540.24      717.38    153.79 o 
   7   5  29      197.25      313.07    144.65 o 
   8   5  29      464.54      509.89    261.39 o 
  -7   6  29      650.96      742.85    118.66 o 
  -6   6  29     1770.02     1437.40    243.24 o 
  -5   6  29      194.58      303.68    158.57 o 
  -4   6  29      647.49      537.18    137.84 o 
  -3   6  29      320.50      391.40    128.24 o 
  -2   6  29      609.44      544.33    147.83 o 
  -1   6  29       53.36       97.77    138.13 o 
   0   6  29       23.71      161.73    119.69 o 
   1   6  29       43.30       62.73    158.42 o 
   2   6  29      531.15      598.24    144.25 o 
   3   6  29      276.56      261.92    161.12 o 
   4   6  29      645.05      529.45    176.63 o 
   5   6  29      228.74      275.74    228.65 o 
   6   6  29     1789.13     1974.83    255.44 o 
   7   6  29      707.72      851.36    172.07 o 
  -7   7  29       85.01       50.83    122.46 o 
  -6   7  29     1405.24     1522.63    175.10 o 
  -5   7  29      179.78      288.23    140.71 o 
  -4   7  29     1441.97     1534.83    135.66 o 
  -3   7  29     1079.39     1201.31    158.04 o 
  -2   7  29     1443.93     1647.06    181.81 o 
  -1   7  29     4145.71     3457.40    183.68 o 
   0   7  29     1462.20     1475.81    126.98 o 
   1   7  29     4072.19     3568.14    202.15 o 
   2   7  29     1546.20     1675.40    152.52 o 
   3   7  29     1080.43      989.77    153.20 o 
   4   7  29     1523.12     1449.41    185.59 o 
   5   7  29      199.17      322.52    246.23 o 
   6   7  29     1423.47     1588.14    208.00 o 
   7   7  29       79.64      199.23    163.57 o 
  -7   8  29       43.78      163.24    229.94 o 
  -6   8  29      491.35      568.81    133.18 o 
  -5   8  29      115.94      -28.08    164.06 o 
  -4   8  29     1205.04      937.47    155.75 o 
  -3   8  29     1793.79     1879.20    155.63 o 
  -2   8  29     2586.57     2751.32    188.12 o 
  -1   8  29     4729.49     5086.01    193.62 o 
   0   8  29     3142.54     2681.97    207.15 o 
   1   8  29     4685.11     4625.82    356.52 o 
   2   8  29     2561.20     2427.36    225.62 o 
   3   8  29     1739.47     1686.59    174.33 o 
   4   8  29     1192.12     1111.33    179.00 o 
   5   8  29       85.19       30.82    165.17 o 
   6   8  29      501.90      508.78    228.63 o 
   7   8  29       36.69      242.82    155.35 o 
  -7   9  29      246.74      326.28    201.04 o 
  -6   9  29      178.05      243.12    136.42 o 
  -5   9  29       76.95       80.49    133.17 o 
  -4   9  29      546.74      639.11    177.36 o 
  -3   9  29     1817.30     1801.35    154.49 o 
  -2   9  29      516.50      477.64    169.46 o 
  -1   9  29     4259.38     4298.88    186.18 o 
   0   9  29        0.83       54.07    142.44 o 
   1   9  29     4196.97     3990.11    311.82 o 
   2   9  29      483.99      486.69    185.26 o 
   3   9  29     1738.93     1701.02    207.80 o 
   4   9  29      533.96      544.80    147.99 o 
   5   9  29       65.77       54.70    160.63 o 
   6   9  29      176.45      329.77    179.62 o 
  -6  10  29      202.72      212.58    107.46 o 
  -5  10  29      419.84      320.60    133.89 o 
  -4  10  29      237.77      248.49    166.81 o 
  -3  10  29      664.39      511.39    178.10 o 
  -2  10  29     1787.05     1959.71    225.27 o 
  -1  10  29     3142.60     3286.77    185.41 o 
   0  10  29        7.04      -58.23    142.12 o 
   1  10  29     3053.35     2959.31    273.56 o 
   2  10  29     1749.38     1943.57    168.12 o 
   3  10  29      603.52      393.27    263.83 o 
   4  10  29      251.92      219.77    163.61 o 
   5  10  29      415.63      334.71    180.98 o 
   6  10  29      219.78      147.37    154.21 o 
  -6  11  29        4.65       69.49    233.69 o 
  -5  11  29       15.15       21.43    149.65 o 
  -4  11  29      457.12      688.30    152.41 o 
  -3  11  29      683.07      723.64    170.30 o 
  -2  11  29     1774.88     1939.23    211.84 o 
  -1  11  29     1259.69     1229.79    146.40 o 
   0  11  29        5.35      477.41    221.25 o 
   1  11  29     1272.47     1086.22    150.24 o 
   2  11  29     1811.68     1723.42    198.19 o 
   3  11  29      716.45      808.70    213.61 o 
   4  11  29      482.17      551.17    140.64 o 
   5  11  29       12.63       77.14    239.22 o 
   6  11  29        8.59      -50.47    187.36 o 
  -5  12  29       98.04       91.43    145.98 o 
  -4  12  29        6.74       81.74    132.83 o 
  -3  12  29      167.68      121.36    156.22 o 
  -2  12  29      469.42      522.20    195.68 o 
  -1  12  29       59.54      145.68    194.59 o 
   0  12  29     1753.71     1935.32    180.67 o 
   1  12  29       85.66      101.76    171.09 o 
   2  12  29      431.22      372.89    145.91 o 
   3  12  29      176.16      244.39    189.92 o 
   4  12  29        2.08      -12.24    142.62 o 
   5  12  29       98.26      127.76    205.32 o 
  -4  13  29      908.99      962.27    165.14 o 
  -3  13  29      125.66      114.67    157.58 o 
  -2  13  29      642.28      601.99    175.83 o 
  -1  13  29       55.65      115.05    160.21 o 
   0  13  29      985.87     1052.40    146.53 o 
   1  13  29       46.29      135.57    146.22 o 
   2  13  29      525.63      438.54    117.24 o 
   3  13  29      107.93       55.68    139.09 o 
   4  13  29      767.28      719.18    112.55 o 
  -3  14  29      202.58      231.34    142.70 o 
  -2  14  29      170.19      221.21    138.32 o 
  -1  14  29      201.44      220.66    161.47 o 
   0  14  29        0.34      126.44    183.39 o 
   1  14  29      254.61      219.34    122.74 o 
   2  14  29      171.38      185.58    109.10 o 
   3  14  29      233.46      222.77    105.25 o 
  -2  15  29       21.85      129.66    130.21 o 
  -1  15  29       91.62      102.45    112.84 o 
   0  15  29       64.36       74.13    152.26 o 
   1  15  29      104.25       48.55    143.45 o 
   2  15  29       30.18      257.01    173.20 o 
   0   0  30      705.24      872.30     76.19 o 
   1   0  30       94.96       96.34     83.50 o 
   2   0  30      318.22      252.50    122.84 o 
   3   0  30      100.48       41.01    121.21 o 
   4   0  30    12202.97    12426.32    227.75 o 
   5   0  30      431.06      465.52    183.78 o 
   6   0  30     3126.42     3473.49    201.61 o 
   7   0  30       38.08       13.14    161.08 o 
   8   0  30       12.33      -36.46    124.12 o 
  -8   1  30      123.53      164.67    107.11 o 
  -7   1  30     3576.71     3425.97    384.59 o 
  -6   1  30     1731.30     1703.18    185.34 o 
  -5   1  30     2432.14     2621.26    181.24 o 
  -4   1  30     4243.29     4371.15    231.09 o 
  -3   1  30     1643.16     1718.42    196.88 o 
  -2   1  30       56.18      114.12    141.69 o 
  -1   1  30     5706.96     5377.09     96.06 o 
   0   1  30     1513.59     1602.18     67.46 o 
   1   1  30     5900.46     5676.60    102.05 o 
   2   1  30       66.03       -1.85    112.46 o 
   3   1  30     1788.11     1948.33    128.87 o 
   4   1  30     4319.93     4406.85    237.58 o 
   5   1  30     2377.05     2756.21    183.76 o 
   6   1  30     1809.15     1778.71    201.06 o 
   7   1  30     3548.88     3777.41    364.48 o 
   8   1  30      144.74      173.01    111.34 o 
  -8   2  30      111.01      272.79    412.56 o 
  -7   2  30      304.94      293.45    132.84 o 
  -6   2  30      169.85      251.88    164.88 o 
  -5   2  30     5817.14     5727.94    234.19 o 
  -4   2  30     1759.21     1945.20    192.14 o 
  -3   2  30     5385.36     4993.75    290.27 o 
  -2   2  30       54.96       72.20    111.15 o 
  -1   2  30     1523.80     1459.68     88.13 o 
   0   2  30      722.23      561.78     75.12 o 
   1   2  30     1558.68     1492.05     67.21 o 
   2   2  30       88.87      108.22    117.17 o 
   3   2  30     5287.82     5100.51    139.19 o 
   4   2  30     1951.16     1986.77    178.91 o 
   5   2  30     5621.83     4973.60    311.65 o 
   6   2  30      135.22      141.93    198.61 o 
   7   2  30      256.14      335.52    169.61 o 
   8   2  30       84.85       56.05    163.62 o 
  -8   3  30      287.05      245.10    198.03 o 
  -7   3  30      266.19      334.89    152.32 o 
  -6   3  30      576.80      540.10    160.21 o 
  -5   3  30       75.98      227.99    199.74 o 
  -4   3  30     1595.91     1926.11    174.42 o 
  -3   3  30     6164.03     6030.70    209.96 o 
  -2   3  30     1383.87     1374.41    127.75 o 
  -1   3  30     1386.76     1212.54    112.49 o 
   0   3  30     1298.60     1327.86     78.33 o 
   1   3  30     1349.11     1151.64     82.50 o 
   2   3  30     1476.87     1394.78     96.54 o 
   3   3  30     6148.05     6270.41    172.33 o 
   4   3  30     1674.47     1900.73    164.29 o 
   5   3  30       64.51       99.58    172.75 o 
   6   3  30      529.61      447.76    148.34 o 
   7   3  30      273.49      362.68    197.13 o 
   8   3  30      263.60       84.62    543.29 o 
  -8   4  30     1053.07     1269.85    143.04 o 
  -7   4  30      271.81      236.75    142.31 o 
  -6   4  30     1476.89     1328.97    162.12 o 
  -5   4  30      694.13      884.49    169.16 o 
  -4   4  30      575.74      638.19    169.17 o 
  -3   4  30      688.65      742.82    152.21 o 
  -2   4  30     1284.29     1346.92    222.54 o 
  -1   4  30     3016.62     2910.19    145.17 o 
   0   4  30        5.23       63.65     96.52 o 
   1   4  30     3015.40     2829.37    116.29 o 
   2   4  30     1425.72     1502.05    121.88 o 
   3   4  30      753.43      948.07    156.64 o 
   4   4  30      630.09      682.07    167.93 o 
   5   4  30      675.81      745.21    164.05 o 
   6   4  30     1464.08     1380.23    151.51 o 
   7   4  30      257.31      312.47    115.30 o 
   8   4  30     1078.93     1028.74    263.05 o 
  -7   5  30      444.19      555.05    138.96 o 
  -6   5  30      452.81      494.81    211.80 o 
  -5   5  30       30.98       76.46    162.92 o 
  -4   5  30     3653.85     3652.68    278.90 o 
  -3   5  30     3976.28     3727.65    348.28 o 
  -2   5  30     6920.16     7102.44    395.91 o 
  -1   5  30     2223.91     2239.33    138.01 o 
   0   5  30     2245.85     2090.59    155.89 o 
   1   5  30     2479.66     2469.39    121.09 o 
   2   5  30     6865.35     6808.84    267.76 o 
   3   5  30     4102.13     3676.82    406.35 o 
   4   5  30     3550.53     4041.34    232.06 o 
   5   5  30       58.40       18.11    165.94 o 
   6   5  30      436.90      448.33    177.90 o 
   7   5  30      411.87      458.60    209.49 o 
  -7   6  30       14.45       56.32    132.65 o 
  -6   6  30       97.58      106.46    162.53 o 
  -5   6  30      116.39       62.61    134.55 o 
  -4   6  30      953.17     1041.32    138.33 o 
  -3   6  30      622.61      757.55    159.84 o 
  -2   6  30     3522.75     3472.49    264.93 o 
  -1   6  30     1097.58     1069.19    143.71 o 
   0   6  30     5388.14     5345.39    171.65 o 
   1   6  30     1157.75     1096.67    163.18 o 
   2   6  30     3527.86     3220.04    150.75 o 
   3   6  30      679.32      761.37    164.44 o 
   4   6  30      873.08     1015.86    232.86 o 
   5   6  30      141.86      286.70    229.34 o 
   6   6  30      138.94       33.23    202.73 o 
   7   6  30        8.15      -20.49    199.83 o 
  -7   7  30      133.88      232.80    118.73 o 
  -6   7  30      411.27      545.95    171.45 o 
  -5   7  30      451.66      426.58    157.04 o 
  -4   7  30     1648.68     1840.48    135.67 o 
  -3   7  30     1720.25     1511.44    159.90 o 
  -2   7  30     1616.87     1781.17    185.52 o 
  -1   7  30     2678.68     2528.39    169.35 o 
   0   7  30     7663.15     7179.29    383.06 o 
   1   7  30     2709.04     2808.84    236.69 o 
   2   7  30     1639.30     1542.36    208.42 o 
   3   7  30     1726.65     1485.76    153.33 o 
   4   7  30     1691.98     1683.90    255.84 o 
   5   7  30      472.48      508.28    224.87 o 
   6   7  30      389.15      445.34    198.44 o 
   7   7  30      141.88      252.54    282.25 o 
  -7   8  30     1023.69      860.71    228.42 o 
  -6   8  30      604.44      645.88    124.44 o 
  -5   8  30     1142.77     1064.89    162.71 o 
  -4   8  30      311.46      212.23    153.55 o 
  -3   8  30     1248.60     1049.49    155.86 o 
  -2   8  30      181.71      218.84    183.97 o 
  -1   8  30    16815.08    17747.92    674.24 o 
   0   8  30     2177.06     2205.04    144.93 o 
   1   8  30    16679.02    17404.00    780.87 o 
   2   8  30      190.65      269.29    184.34 o 
   3   8  30     1183.43     1159.08    155.23 o 
   4   8  30      356.66      389.18    173.76 o 
   5   8  30     1194.47     1206.22    217.67 o 
   6   8  30      637.06      804.93    220.85 o 
   7   8  30     1043.58     1232.37    143.21 o 
  -6   9  30       39.36       38.08    107.47 o 
  -5   9  30        6.34       10.94    117.63 o 
  -4   9  30      243.89      342.22    172.69 o 
  -3   9  30       32.34       61.46    149.05 o 
  -2   9  30     2781.84     2906.37    170.30 o 
  -1   9  30     2218.62     2325.18    155.50 o 
   0   9  30      146.67      200.74    160.90 o 
   1   9  30     2239.30     2311.25    163.83 o 
   2   9  30     2689.65     2732.94    226.27 o 
   3   9  30       41.70      -68.14    206.74 o 
   4   9  30      259.40      293.88    170.02 o 
   5   9  30        8.71       55.38    242.55 o 
   6   9  30       24.19      133.87    168.98 o 
  -6  10  30      249.11      360.95    154.39 o 
  -5  10  30      119.09      204.58    131.00 o 
  -4  10  30       98.82       25.22    163.02 o 
  -3  10  30      188.43      266.39    177.51 o 
  -2  10  30     7428.29     7539.34    222.70 o 
  -1  10  30       57.16      104.99    149.83 o 
   0  10  30     5283.10     5388.59    379.99 o 
   1  10  30       51.44      155.30    139.91 o 
   2  10  30     7453.04     7388.48    341.23 o 
   3  10  30      183.87      287.90    161.40 o 
   4  10  30      114.07      121.73    143.73 o 
   5  10  30      106.19      189.19    171.63 o 
   6  10  30      240.53      288.67    181.62 o 
  -5  11  30       53.61       35.77    172.98 o 
  -4  11  30      183.45      237.90    148.37 o 
  -3  11  30      606.27      780.16    168.09 o 
  -2  11  30     1755.70     1823.41    206.98 o 
  -1  11  30     1310.68     1321.74    145.57 o 
   0  11  30     4267.16     3672.46    349.74 o 
   1  11  30     1188.37     1284.97    163.83 o 
   2  11  30     1628.84     1538.81    185.08 o 
   3  11  30      559.81      619.36    172.28 o 
   4  11  30      169.82      189.74    201.32 o 
   5  11  30       69.89      -63.75    227.00 o 
  -5  12  30      265.99      309.58    144.12 o 
  -4  12  30      539.19      591.23    140.04 o 
  -3  12  30      404.48      478.89    180.99 o 
  -2  12  30      139.23      202.41    190.54 o 
  -1  12  30      210.13      248.75    148.64 o 
   0  12  30     1335.36     1194.92    160.70 o 
   1  12  30      180.83       57.95    151.83 o 
   2  12  30      171.30      144.14    158.93 o 
   3  12  30      388.39      377.37    156.81 o 
   4  12  30      560.12      577.66    136.73 o 
   5  12  30      293.49      325.71    137.28 o 
  -4  13  30      407.56      411.85    139.74 o 
  -3  13  30      349.84      303.49    180.52 o 
  -2  13  30      391.15      452.77    170.39 o 
  -1  13  30      507.02      670.47    158.44 o 
   0  13  30      472.89      503.29    140.44 o 
   1  13  30      512.48      586.26    154.30 o 
   2  13  30      377.31      356.62    112.40 o 
   3  13  30      360.33      256.54    121.54 o 
   4  13  30      380.16      354.60    104.06 o 
  -3  14  30      872.94      757.12    155.05 o 
  -2  14  30      704.38      726.98    133.17 o 
  -1  14  30       50.04       78.65    153.04 o 
   0  14  30       43.32       86.25    207.29 o 
   1  14  30       38.70       -3.65    117.08 o 
   2  14  30      669.25      495.00     94.10 o 
   3  14  30      791.48      700.45    134.56 o 
  -2  15  30       54.51        9.78    200.12 o 
  -1  15  30      412.72      405.22    174.19 o 
   0  15  30        0.62       34.90    145.04 o 
   1  15  30      437.08      390.51    135.54 o 
   2  15  30       48.07      111.10    165.38 o 
   1   0  31     1015.87      952.94     88.45 o 
   2   0  31     2231.90     2128.76    115.98 o 
   3   0  31      285.67      297.21    125.66 o 
   4   0  31      563.46      691.73    180.62 o 
   5   0  31        0.66       70.73    183.02 o 
   6   0  31       41.47      172.31    171.32 o 
   7   0  31      103.09       -0.22    185.57 o 
   8   0  31       32.37       -6.38    159.19 o 
  -8   1  31       43.53      288.03    151.50 o 
  -7   1  31     1435.23     1413.39    205.43 o 
  -6   1  31      442.93      467.78    187.12 o 
  -5   1  31     2341.63     2435.66    179.23 o 
  -4   1  31     2905.58     2927.45    177.12 o 
  -3   1  31     3154.73     3002.39    159.58 o 
  -2   1  31      848.16      849.94    146.90 o 
  -1   1  31      205.28      236.98     91.44 o 
   0   1  31      813.24      755.07     77.44 o 
   1   1  31      215.23      247.19     95.78 o 
   2   1  31      834.51      785.30    117.47 o 
   3   1  31     3189.18     3083.05    157.08 o 
   4   1  31     2858.81     2775.69    150.61 o 
   5   1  31     2369.45     2661.94    208.81 o 
   6   1  31      443.74      605.82    197.90 o 
   7   1  31     1387.22     1387.82    168.96 o 
   8   1  31       34.87      102.82    202.42 o 
  -8   2  31      184.91      151.70    202.98 o 
  -7   2  31      740.99      796.36    129.31 o 
  -6   2  31      763.47     1088.90    182.64 o 
  -5   2  31      306.68      478.27    158.42 o 
  -4   2  31     2666.99     2750.56    174.29 o 
  -3   2  31     6033.54     5663.50    248.16 o 
  -2   2  31     1319.75     1190.79    116.54 o 
  -1   2  31      243.88      334.46    128.69 o 
   0   2  31       36.25      157.57     73.83 o 
   1   2  31      223.19      266.70     82.91 o 
   2   2  31     1441.18     1330.76    117.57 o 
   3   2  31     6066.84     5742.82    154.88 o 
   4   2  31     2710.52     2849.17    162.90 o 
   5   2  31      359.70      511.62    154.00 o 
   6   2  31      711.91      978.60    200.06 o 
   7   2  31      826.43      995.05    152.33 o 
   8   2  31      197.70      161.30    156.38 o 
  -8   3  31      519.86      616.75    197.03 o 
  -7   3  31      526.26      683.04    148.90 o 
  -6   3  31      438.70      372.11    158.41 o 
  -5   3  31     1717.84     1620.37    170.98 o 
  -4   3  31      524.44      604.08    167.43 o 
  -3   3  31     4551.31     4194.73    223.80 o 
  -2   3  31      509.39      479.09    129.99 o 
  -1   3  31      142.77      147.45    114.68 o 
   0   3  31        2.64       -0.43    107.07 o 
   1   3  31      147.95      154.47     89.13 o 
   2   3  31      551.49      524.70    138.40 o 
   3   3  31     4765.44     4570.82    180.07 o 
   4   3  31      539.12      537.91    164.25 o 
   5   3  31     1878.47     1856.61    162.00 o 
   6   3  31      470.14      443.44    178.59 o 
   7   3  31      524.51      744.45    162.35 o 
   8   3  31      501.36      573.39    254.45 o 
  -7   4  31       25.92       41.95    137.53 o 
  -6   4  31      907.17     1029.72    149.01 o 
  -5   4  31      288.94      212.62    197.03 o 
  -4   4  31     2917.60     2824.87    204.12 o 
  -3   4  31     1316.92     1274.40    148.79 o 
  -2   4  31     6530.08     6265.23    360.00 o 
  -1   4  31      865.49      711.31    148.55 o 
   0   4  31     1155.88     1060.77    132.01 o 
   1   4  31      843.95      723.36    115.73 o 
   2   4  31     6469.12     5617.52    417.78 o 
   3   4  31     1248.29     1343.19    163.46 o 
   4   4  31     2924.12     3056.23    171.31 o 
   5   4  31      315.72      341.73    162.63 o 
   6   4  31      843.60      828.68    159.20 o 
   7   4  31       29.79      228.92    158.50 o 
  -7   5  31      288.78      447.20    133.87 o 
  -6   5  31      643.29      737.53    152.02 o 
  -5   5  31       74.05       30.55    163.03 o 
  -4   5  31     2446.46     2363.33    167.64 o 
  -3   5  31       58.98      169.02    140.40 o 
  -2   5  31     2882.83     3045.77    219.31 o 
  -1   5  31     1743.69     1996.25    156.30 o 
   0   5  31      578.25      506.49    140.52 o 
   1   5  31     1901.92     2083.96    132.37 o 
   2   5  31     2996.97     2631.37    146.31 o 
   3   5  31       75.41       27.36    153.14 o 
   4   5  31     2546.09     2698.41    184.99 o 
   5   5  31      107.77       62.28    162.54 o 
   6   5  31      755.80      978.86    173.41 o 
   7   5  31      298.38      274.99    128.47 o 
  -7   6  31      124.23      258.26    129.42 o 
  -6   6  31     1818.95     1857.24    177.91 o 
  -5   6  31      219.12      230.89    131.69 o 
  -4   6  31     2076.68     2197.35    140.61 o 
  -3   6  31      711.49      715.58    160.70 o 
  -2   6  31      968.39      889.85    173.27 o 
  -1   6  31      957.38      988.03    158.10 o 
   0   6  31     1139.42     1024.39    129.91 o 
   1   6  31     1013.52      975.78    165.23 o 
   2   6  31     1091.19     1032.13    162.22 o 
   3   6  31      765.03      698.88    146.62 o 
   4   6  31     2243.78     2307.68    234.29 o 
   5   6  31      244.43      216.51    272.90 o 
   6   6  31     1917.73     1965.46    232.03 o 
   7   6  31      125.85      250.19    146.53 o 
  -7   7  31       19.20       29.15    171.28 o 
  -6   7  31      600.21      659.45    132.13 o 
  -5   7  31      549.37      582.21    130.73 o 
  -4   7  31      516.78      521.95    159.23 o 
  -3   7  31     2324.88     2229.51    162.25 o 
  -2   7  31      995.83      899.36    184.86 o 
  -1   7  31     7289.79     6960.75    478.80 o 
   0   7  31     2739.00     2450.78    143.62 o 
   1   7  31     7256.41     7067.68    221.55 o 
   2   7  31     1010.35      904.71    252.55 o 
   3   7  31     2354.78     2082.86    154.29 o 
   4   7  31      533.60      477.91    174.08 o 
   5   7  31      597.83      788.13    219.16 o 
   6   7  31      625.15      641.01    192.86 o 
   7   7  31       11.64       62.45    139.45 o 
  -7   8  31      125.76       58.80    210.39 o
[truncated: 120,052 more chars]
